# Supplementary material for: PCRCR complex is essential for invasion of human erythrocytes by Plasmodium falciparum
Source: Nat Microbiol. 2022 Nov 17;7(12):2039–53. doi: 10.1038/s41564-022-01261-2 (PMC9712106; doi:10.1038/s41564-022-01261-2)
Supplement: Source Data Fig. 1d–f — Statistical source data. [file 41564_2022_1261_MOESM6_ESM.xlsx]

## Sheet: Fig.1d
	Control		Rapa
IDC (hpi)	Count	Average	Count	Average
30	0.9	0.8	0.7	0.8
	0.7		0.8
	0.8		0.9
44	1.3	1.3	0.6	0.8
	1.4		0.7
	1.2		1.1
52	3	3.23333	0.1	0.0666667
	3.4		0
	3.3		0.1
73	3.1	3.16667	0	0
	3.3		0
	3.1		0
80	2.9	2.8	0	0
	3.1		0
	2.4		0
92	7	7.4	0.1	0.0666667
	7.6		0.1
	7.6		0

## Sheet: Fig.1e
	Control		Rapa
IDC (hpi)	Count	Average	Count	Average
30	0.9	0.733333	0.9	0.9
	0.6		0.8
	0.7		0.9
44	2.9	2.7	0.8	0.633333
	2.6		0.7
	2.6		0.4
52	4.8	4	0.1	0.0666667
	3.9		0
	3.3		0.1
73	6	5.36667	0	0
	5.1		0
	5		0
80	5.8	6.23333	0	0
	6.8		0
	6.1		0
92	12.5	11.4667	0.1	0.0666667
	11		0.1
	10.9		0

## Sheet: Fig.1f
	Control		Rapa
IDC (hpi)	Count	Average	Count	Average
30	0.7	0.666667	0.7	0.8
	0.6		0.8
	0.7		0.9
44	2.9	2.73333	0.8	0.7
	2.6		0.7
	2.7		0.6
52	3	2.76667	0.1	0.0666667
	2.4		0
	2.9		0.1
73	4.8	4.7	0	0
	4.5		0
	4.8		0
80	4.1	3.86667	0	0
	3.8		0
	3.7		0
92	10.9	10.6333	0.1	0.0666667
	10.4		0.1
	10.6		0
