# Supplementary material for: PCRCR complex is essential for invasion of human erythrocytes by Plasmodium falciparum
Source: Nat Microbiol. 2022 Nov 17;7(12):2039–53. doi: 10.1038/s41564-022-01261-2 (PMC9712106; doi:10.1038/s41564-022-01261-2)
Supplement: Source Data Fig. 2f–h — Statistical source data. [file 41564_2022_1261_MOESM7_ESM.xlsx]

## Sheet: Rh5
Time	Control									Non-invading control												Rapa treated
0	0	0	0	0	0	0	0	0	0	0	0	0	0	0	0	0	0	0	0	0	0	0	0	0	0	0	0	0	0	0	0	0
2.8	31.4777	11.3491	33.0071	10.9061	0.924545	78.9665	21.1201	78.7589	14.632	69.8656	8.54175	10.715	32.9241	19.7654	6.60805	87.9478	5.25843	5.94296	88.0236	79.1153	18.6248	82.1172	25.175	4.89615	52.4459	94.0717	61.3505	6.40408	46.751	2.4013	12.4464	101.98
5.6	93.9203	31.4253	36.8546	1.50385	81.0254	63.8182	82.608	35.3001	7.3157	64.7871	51.5986	32.1857	40.6521	100.613	24.7381	104.063	77.9829	32.4374	32.5962	8.33122	9.15723	91.5797	105.659	45.9748	42.131	47.3116	16.5931	36.1802	75.1591	103.449	13.5502	105.189
8.4	70.3667	58.6677	67.364	29.4971	101.726	77.4892	68.9882	76.4632	6.24533	48.9037	6.3483	9.23115	14.1919	94.5821	1.66588	117.6	46.8969	16.6828	29.3444	22.8462	14.0043	64.7594	29.8215	66.4114	90.4833	104.323	67.8357	15.7982	95.6483	58.2886	59.8443	69.2485
11.2	56.3709	88.8067	90.9202	77.8774	107.261	87.9833	37.6946	36.5808	20.2491	56.8785	23.2025	26.9166	10.9392	70.0939	0.187408	11.3513	13.0937	54.9305	16.0995	17.9226	0	65.5667	42.4598	39.953	78.4632	69.5363	17.6544	13.1757	112.057	88.0573	16.8769	72.3373
14	73.5646	86.9892	91.3996	74.5358	106.136	85.441	67.5657	51.9015	40.2146	48.2096	4.24631	20.3958	11.5612	19.1893	0.947683	5.83352	8.49829	18.416	0	19.7018	53.7984	77.3048	81.8053	29.2191	81.8983	99.6435	40.8385	41.0965	108.443	42.1904	0	55.5412
16.8	63.3177	110.333	93.5781	83.0147	110.105	60.9685	102.065	91.4091	66.1994	75.3144	9.18056	20.023	32.4439	57.6904	13.5096	11.4678	13.8845	15.6526		4.0509	0	50.0674	49.2119	31.8811	38.5924	109.153	45.6531	33.699	113.696	30.5152	22.5789	47.4215
19.6	83.3023	100.281	86.7915	99.7391	105.935	52.9535	75.8959	123.15	97.9059	100.804	9.4467	30.6866	34.8247	52.4876	3.19077	14.0379	12.6344	15.9333		16.7888	0	63.8592	57.0065	43.0954	59.4341	112.474	73.4157	26.322	97.6299	66.8611	54.3184	57.3176
22.4	88.151	88.0008	86.0933	93.2696	102.615	95.9037	108.367	126.479	105.678	76.4534	30.6249	45.1522	70.479	24.2775	9.77607	19.2169	7.94246	16.3319		0.689201	0	26.4046	81.8423	8.40768	52.4158	114.587	43.6817	15.5708	98.2554	33.6262	0	99.8933
25.2	87.8038	68.6698	90.5781	109.206	93.1157	106.737	115.257	126.942	106.067	54.4479	38.5537	51.8423	57.2193	32.6667	2.84958	24.3285	29.1732	87.6323		0	1.94538	56.251	51.3762	4.90832	16.0909	109.922	35.09	59.8348	106.513	60.3884	23.0913	40.2554
28	76.1675	91.4065	91.5152	102.79	101.774	104.922	118.663	123.804	106.76	35.5456	6.69465	57.0706	54.3779	25.5717	18.7946	24.3459	16.0904	21.9661			0	58.8182	73.495	4.34882	7.36402	108.607	65.4007	44.2877	105.72	23.4949	0	81.8892
30.8	86.7524	102.187	93.9154	102.168	99.9529	91.9468	108.706	120.948	105.728	0	14.8018	61.2781	48.903	24.0719	23.1785	31.0601	3.56236	11.4472			10.2362	89.8699	57.8018	5.36097	6.73421	0	53.2207	44.4249	105.285	55.1501		94.5946
33.6	81.0252	99.7085	86.9071	114.33	96.6752	69.0696	105.415	123.771	101.486		22.717	32.0389	12.4542	14.0987	4.84841	24.8353	0.965315	8.07688			0	72.8001	3.74343	13.9188	3.73603		50.8527	26.5015	98.5486	16.3129		93.208
36.4	74.4721	94.1524	91.4122	110.889	99.5198	72.0832	114.286	121.118	97.8841		7.73177	9.97884	24.6823	13.3644	34.1094	28.8325	6.58776	10.2349			15.5688	49.8997	10.0281	8.47453	0		33.3893	17.6138	98.432	0		97.1169
39.2	58.437	92.9262	90.1216	103.038	95.8866	77.8051	114.15	121.555	99.1393		0	7.46142	2.53379	24.1305	55.0342	22.2188	6.08906	27.3292			1.86105	67.0722	6.05658	5.34453	0		34.8377	33.851	89.5254	0.660419		109.905
42	91.2522	82.612	80.5438	109.084	99.178	80.0858	116.83	121.27	94.623			23.1579	1.3474	15.8946	69.3176	18.9381	2.46708	19.6062			0	28.269	7.37312	0.788936	0		45.09	35.1582	104.809	0		108.253
44.8	77.3898	87.2194	80.5575	110.01	101.137	100.956	118.592	123.303	93.0729			11.3137	9.73519	6.95645	71.681	23.5547	9.51371	25.1391			0	32.8811	73.1399	0	0		50.292	11.5989	64.4417	31.5377		54.0506
47.6	82.0714	78.2589	83.4289	110.592	100.891	99.2872	116.583	120.257	101.473			43.8552	24.7433	3.3105	59.526	24.9696	0	22.1063			0	27.8488	13.2554	0.391041	54.6765		61.1069	50.6687	79.7936	46.9732		22.1872
50.4	83.9997	78.9277	91.1592	115.975	102.072	86.7059	119.736	119.708	84.7622			44.3677	10.9143	7.27229	43.447	33.9069		13.188			7.80635	33.7548	8.77669	0	7.14381		28.7234	67.1599	62.7169	73.8613		0
53.2	70.398	83.8323	91.62	119.057	102.097	98.8363	109.329	116.883	96.6659			56.9673	9.20388	2.13014	24.7321	29.587		16.8876			12.0848	33.6329	0	0	0		41.8904	50.1721	98.294	67.988
56	88.0905	92.1578	90.6973	111.001	98.1507	92.459	114.069	116.872	98.3787			47.3497	34.2353	69.3166	4.98332	37.5457		16.0548			0	43.2294		0			38.7093	47.9567	89.1761	72.5214
58.8	86.7396	102.953	87.5845	112.695	104.871	87.4153	108.716	113.892	83.1585			32.789	15.4962	61.2178	12.1557	56.13		14.2708			0	36.0306		0			41.9924	56.8549	60.7125	28.8951
61.6	86.4486	107.962	91.7205	111.314	100.678	89.7081	108.224	117.911	96.5496			83.262	9.99147	64.5135	2.00564	45.7726		17.4401			0	36.4327		0.366115			78.0517	50.8938	76.8079	87.3128
64.4	88.1815	104.409	96.0013	111.66	102.33	73.6311	102.281	117.353	91.9977			56.9649	12.6837	60.5069	7.23582	55.0247		15.3135			2.14862	35.7174		1.33366			45.8417	53.5704	80.6897	73.0683
67.2	78.6486	106.945	99.5884	112.765	102.104	76.9007	108.573	117.091	87.9496			58.6526	0	66.5078	0	47.9889		15.5488			0	51.0587		0.241946			74.9973		83.1322	84.4734
70	83.1856	108.405	92.1971	115.244	97.1569	85.8757	110.565	114.884	78.9377			80.4948	24.1881	64.3489	20.743	51.6505		20.2932			0	43.6952		0					119.611	64.5384
72.8	82.3876	105.394	94.623	114.089	95.4451	89.925	107.769	115.427	93.253			44.9152	25.3527	66.984	2.84852	52.2368		7.23299			0	60.3417		7.13339					108.035	44.8172
75.6	67.621	104.145	92.1113	111.354	99.5595	79.4608	108.377	114.903	91.6246			41.0185	39.999	5.7284	6.81477	48.8167		10.8259			28.8628			0.640895					81.236	41.6573
78.4	83.6931	103.797	96.3128	116.469	99.1411	82.3123	110.364	114.02	81.08			28.6921	30.5815	22.7456	11.8318	53.7903		14.0899			3.61704			0.237691					91.8979	68.7541
81.2	95.0808	101.658	79.6012	117.585	96.4031	76.7741	112.836	115.27	84.7302			32.795	46.5676	0	12.56	46.2952		20.4146			11.9005			1.64826					89.1128	33.1963
84	101.627	100.494	89.1925	115.964	98.0732	81.5819	112.379	111.825				28.2088	29.265			47.5166		14.9586			12.9296			1.86544					90.8984	30.7719
86.8	106.33	99.0711	97.9123	108.407	95.5362	78.5095	113.708	113.098				18.5085	36.5699			51.721		28.8662			5.87502			0					81.0537	29.5619
89.6	103.908	99.3903	92.9779	106.434	93.3636	50.3584	114.516	114.814				25.6641	41.6989			54.406		19.1231			3.05473			0					95.2169	49.2319
92.4	108.658	97.3268	94.9411	112.337	99.3187	68.2519	110.042	111.511				30.6141	29.8206			49.9872		18.5902			10.1864								87.1212	29.3855
95.2	102.29	99.6424	93.8572	110.65	92.8617	38.4857	109.68	110.295				30.0065	46.0829			22.5021		15.7249			9.42639								104.602	23.5246
98	108.547	97.6172	92.5521	111.736	98.492	64.5683	114.52	113.606				40.2773	39.3319			22.286		7.45752			2.52864								98.4556	27.9725
100.8	104.761	96.5	89.5025	110.635	97.7045	85.6209	117.628	112.422				28.6084	23.1219			18.8092		5.34059			7.19987								100.265	25.302
103.6	107.649	96.8155	98.7867	105.641	100.211	77.7979	118.127	114.765				20.771	26.2884			24.7257		6.8875			1.32159								87.4789	32.2528
106.4	85.1879	95.3509	97.9306	90.9825	102.882	83.7301	118.014	112.031				54.8923	16.4819			20.5775		18.1237			3.65085								93.9195	7.65928
109.2	101.606	98.0925	90.6854	95.7381	99.2418	100.489	116.584	112.419				57.9545	9.36858			42.0051		6.20718			5.40829								93.5967	0
112	103.9	101.337	93.7708	115.603	95.1029	107.124	118.508	113.411				52.0228	0.55454			39.3678		18.5039			0.840287								90.9278
114.8	108.224	106.947	102.787	87.9313	97.4017	82.3389	118.027	112.748				49.2211	14.5417			45.4953					3.8792								93.031
117.6	101.542	98.8444	93.9498	88.282	105.75	104.3	117.671	113.042				73.9193	6.00466			32.9805					1.51766								72.8538
120.4	91.7706	84.3233	89.9826	100.633	105.069	93.8778	113.061	112.123				81.8428	0			51.5181					9.93256								68.4028
123.2	110.197	76.7039	93.333	107.072	104.294	103.329	112.849	111.148				89.6953	2.9164			51.4984					5.03336								65.8383
126	103.281	91.4354	94.7256	103.119	107.449	99.444	114.73	108.767				91.6944	5.18818			42.6309					9.42239
128.8	102.349		94.7324	105.693	107.144	104.361	113.513	109.228				89.0462	21.4506			72.9748					9.96696
131.6	104.419		94.2539	107.755	103.843	70.9348	110.317	111.065				81.1627	21.5037			52.2089
134.4	99.9723		91.9726	104.891	110.197	87.258	114.096	108.81				68.8627	25.3504			38.6968
137.2	102.607		95.8839	107.754	106.791	84.0577	115.367	109.978				69.5256	44.1831			33.8811
140	103.169		82.1256	103.06	107.423	84.338	113.455	105.327				53.9343	18.8138			31.3057
142.8	106.443			96.9577	112.127	84.79	110.752	107.914				63.0034	10.5001			42.7721
145.6	107.788			106.678	106.463	79.9012	112.068	108.738				31.719	31.5961			35.5612
148.4	105.902			97.3162	115.854	79.6396	107.84	106.999				46.5209	0			21.8978
151.2	104.265			97.2868		85.7168	102.278	105.826				60.0379				28.0489
154	98.3142			104.124			108.119	106.932				64.3209				26.5402
156.8	106.743			98.9624			109.799	106.896				77.5757				22.1326
159.6	103.093			101.306			107.762	105.951				85.8979				37.2386
162.4	94.6774			101.386			107.338	106.007				101.059				43.8607
165.2	98.1105			104.671			106.492	108.03				105.614				48.2034
168	98.5506			93.2311			108.935	105.571				103.73				18.9903
170.8	98.312			99.0502			107.472	105.533				104.92				43.1988
173.6				99.7629			107.839	106.804				86.6347				32.1756
176.4				99.326			106.985	106.179				75.3084				29.8358
179.2				96.7157			106.022	107.481				52.0558				18.3859
182				94.8882			103.563	109.023				66.1573
184.8				92.6645			105.408	106.763				80.0088
187.6				98.2684			106.4	105.08				83.0194
190.4				101.586			102.347	104.355
193.2				98.2604			101.78	102.429
196				103.015			99.9513	105.969
198.8				99.6841			102.825	105.182
201.6				98.2488			97.124	104.552
204.4				94.8055			96.5067	103.18
207.2				93.4869			96.7203	102.359
210				90.3368			97.5029	102.366
212.8				96.4748			94.7584	103.251
215.6				93.8698			91.5675	99.9557
218.4				93.677			90.0647	99.3165
221.2				92.6744			89.5974	100.064
224				97.7618			90.0302	100.373
226.8				96.9637			86.4537	99.2266
229.6				93.8227			83.4784	102.413
232.4				97.917			84.1714	99.6708
235.2				92.7011			78.6269	97.8089
238							83.08	98.6803
240.8							78.939	97.1339
243.6								96.8299
246.4								100.307
249.2								96.1519
252								93.1451
254.8								86.4881
257.6								88.7482
260.4								91.7961
263.2								90.9729
266								90.3862
268.8								92.2058
271.6								96.0738
274.4								97.4692
277.2								95.1465

## Sheet: CSS
Time	Control											Non-invading control										Rapa treated
0	0	0	0	0	0	0	0	0	0	0	0	0	0	0	0	0	0	0	0	0	0	0	0	0	0	0	0	0	0	0	0	0	0	0	0	0
2.8	25.2756	1.19714	89.5163	21.4969	28.6813	119.113	107.18	114.825	0.108637	20.5147	109.013	34.986	19.7021	24.5415	19.7087	1.41863	23.2274	51.3258	3.77	25.5961	1.49015	5.095	82.1874	120.546	74.8121	109.853	23.8474	20.4127	92.1214	58.0252	83.6119	27.6692	23.9638	9.02875	4.1762	71.9354
5.6	34.9478	3.52544	31.5844	100.42	82.505	82.5233	130.507	116.712	54.6789	19.067	124.519	20.4603	10.3475	16.546	10.6087	11.5277	38.8786	48.177	16.6715	25.8098	1.57692	43.2784	114.093	111.527	115.87	114.075	107.157	70.2202	19.7827	14.2132	122.626	32.019	0	0	0	55.1175
8.4	29.6819	8.08121	19.6152	35.5915	99.9716	90.0054	72.1217	38.3797	91.877	47.8206	85.3318	47.4244	9.23005	8.04143	23.701	0	60.4291	73.152	3.60855	4.10832	11.3	49.2515	113.857	108.173	59.5254	128.34	98.3554	7.64418	0	9.64114	117.31	32.822	0	102.21	51.578	56.0762
11.2	50.5646	39.759	122.587	84.8195	110.737	110.61	66.9706	86.8173	100.111	93.6726	71.3789	48.8457	20.048	32.0608	44.5434	31.6271	69.6445	0	5.60162	10.6654	6.71818	96.1789	108.569	58.0768	18.0468	128.268	99.9286	108.671	0	10.0817	84.7373	20.4507	43.5262	99.5506	114	57.5606
14	81.1309	39.7826	120.214	112.474	111.842	116.874	81.3561	123.097	114.102	101.214	91.706	17.7367	0	42.5422	65.3464	50.5394	26.0982		0	0.464638	0.893778	94.0497	116.598	15.2981	26.0785	90.45	98.7468	30.3518	0.241456	17.2417	48.6517	62.5818	32.7705	40.4521	75.981	56.6349
16.8	103.638	48.5216	123.751	109.525	110.265	114.022	104.835	118.362	119.552	90.0939	121.656	26.1593	12.933	46.5856	43.8662	48.19	5.88587		0	1.97978	8.21034	96.3035	115.926	77.7814	20.9131	82.4103	92.5812	37.2562	3.29445	1.05087	15.8729	68.2964	26.7765	99.723	118.567	48.0907
19.6	108.813	73.7158	121.655	113.003	107.9	122.073	126.686	126.032	121.478	81.7512	120.443	31.8935	10.5241	34.1971	29.8819	49.4964	4.89281		0	0	10.7966	101.065	78.0619	52.6089	35.6912	78.4925	86.8706	45.0982	10.7459	0	5.70461	60.7714	43.8415	86.5304	114.335	63.8429
22.4	108.22	82.6654	119.051	114.425	107.96	125.134	128.332	129.303	119.921	106.29	127.957	57.3613	28.1806	35.1156	58.3611	71.3928	5.18528		109.429	1.91915	15.2477	98.4165	98.2249	29.5178	28.7608	83.0176	24.7656	31.571	4.95858	1.25588	11.4592	85.8399	18.4229	85.2538	61.4909	47.4215
25.2	109.438	97.848	115.716	114.599	111.231	126.004	126.411	131.546	130.633	113.17	129.82	53.903	35.037	34.3891	27.3043	82.859	6.98818		59.4484	2.74575	0	105.91	112.485	9.50787	44.3578	93.9862	39.7877	45.1331	89.7455	6.12315	15.0433	94.3102	15.5734	86.0155	45.6753	37.3889
28	114.347	101.503	108.716	110.182	110.025	122.95	126.743	133.752	131.118	128.823	125.889	153.472	29.4286	4.02072	53.5256	88.2	15.1048		41.4396	14.9963	9.93364	99.4408	97.495	4.61917	53.1411	108.295	7.12339	30.8201	65.9477	11.1809	45.4227	66.656	12.5012	56.244	0	64.9648
30.8	114.178	93.2651	120.624	113.53	107.003	123.584	124.73	136.608	124.533	126.703	114.817	134.959	11.4856	7.20857	46.2501	95.1052	40.9039		13.3163	8.25139	0.58066	54.1465	87.9218	3.54943	46.7935	105.126	14.3092	41.743	82.7237	33.5534	4.28372	68.9315	37.8421	0		54.5515
33.6	120.285	102.893	115.942	106.564	109.22	123.304	123.075	133.6	124.367	127.769	119.013	67.5267	24.956	9.29685	41.0317	87.4704	38.3676		19.2243	3.55288	0	69.1187	68.3986	13.7781	63.0562	112.328	26.0042	37.6406	37.4684	35.3852	0	41.8488	0	9.67065		57.4378
36.4	109.671	97.3427	115.392	120.237	117.932	128.54	123.834	137.261	122.093	131.846	124.135	54.1254	9.81228	9.38692	45.1583	89.3514	42.5024		26.8431	3.80417	3.42893	82.1702	82.7596	10.6815	70.5099	110.531	41.9066	32.8685	17.5449	50.8348		21.9232		25.4995		65.654
39.2	111.463	100.103	113.84	121.296	114.374	126.698	125.849	126.203	117.997	127.342	122.53	37.4299	19.5723	14.7527	42.9805	72.2118	57.3888		0	6.76497	0	97.5284	54.5284	14.4278	63.7567	100.589	57.2608	17.4898	12.0245	40.271		9.72334		19.1656		38.2199
42	117.676	103.418	107.289	117.385	113.98	127.551	121.999	129.763	119.718	117.646	121.592	31.9827	19.5791	17.0237	40.6298	54.8422	58.2343		10.6171	3.83955	2.54447	92.2507	61.8985	13.4092	20.8439	100.028	46.6517	12.1607	7.09449	14.7876		8.60226		60.9779		40.4633
44.8	122.711	105.108	105.852	122.244	116.723	125.793	120.801	135.265	114.384	123.389	120.656	6.95029	16.2681	11.5518	40.1646	34.3611	58.0394		1.12013	5.27248	28.0697	93.1619	65.0094	27.8809	31.9072	80.7979	23.0828	0.120929	13.8969	4.81736		7.09931		86.9966		16.9205
47.6	126.696	112.282	106.415	122.318	109.189	126.321	123.223	133.974	118.835	117.504	121.38	9.05495	15.451	11.7259	30.9141	36.6314	48.9372		0.190801	1.67519	17.8706	78.4761	73.7136	21.0873	39.3114	72.3554	38.2686	25.2425	0.670701	0		21.0207		90.6554		10.8879
50.4	117.702	103.833	103.955	126.003	115.797	128.73	119.851	132.841	122.049	123.194	116.67	9.31286	13.2217	16.7289	32.175	22.5412	49.9645		0	6.86675	17.8003	83.6971	77.5708	23.5473	38.9739	90.584	16.2056	0	16.3701			32.1095		70.1212		15.2544
53.2	118.79	97.8434	108.081	128.45	113.499	123.912	123.849	129.367	125.958	125.387	116.23	6.14006	12.5115	17.9464	44.2596	43.6365	42.8445			0	42.4674	64.9778	77.9665	4.48839	25.302	103.349	12.9014		35.5365			82.1318		95.9666		54.5271
56	109.459	107.182	105.684	123.934	112.239	127.55	125.548	121.517	121.626	126.247	121.723	10.277	12.2688	19.913	54.6925	43.289	41.3724			3.06435	30.6021	57.3467	79.9572	0	13.4198	105.262	5.25463		28.0957			124.684		70.4433		50.1611
58.8	111.84	101.959	107.422	122.897	106.466	118.057	127.486	116.882	122.904	131.576	124.93	10.8049	11.0692	11.1053	78.4131	68.1875	33.6707			2.8067	20.7392	78.6122	92.1446		44.0595	106.439	8.08727		51.6956			77.7682		78.024		47.2407
61.6	112.657	102.508	106.914	126.655	107.487	111.186	123.128	121.611	122.926	127.461	119.482	17.9261	18.5671	5.12884	74.2806	86.0443	45.4393			9.0386	9.53687	78.3561	98.949		54.9968	116.348	20.4035		19.1897			65.0442		53.9812		48.0168
64.4	111.896	100.038	106.995	126.598	118.019	107.844	127.086	124.112	120.409	126.585	117.294	13.73	9.79983	8.72604	83.9561	92.8455	58.5838			2.66453	10.9969	55.4777	100.975		69.8005	99.7681	27.2273		29.173			53.1588		46.2427		37.764
67.2	112.77	108.203	111.019	126.021	100.369	104.373	125.454	121.168	119.101	125.077	118.264	6.09988	12.9745	12.0218	80.9035	103.549	61.2973			3.38992	23.5479	53.785	103.566		44.5809	115.461	36.7193		24.0892			3.38464		0		22.9186
70	115.828	96.0252	109.755	127.028	104.092	109.28	122.598	121.437	122.056	131.366	114.032	8.81256	12.1292	17.2783	75.9556	86.3544	66.2243			3.79584	6.57102	83.4257	102.537		47.7331	83.1093	32.822		27.0559			0				17.4829
72.8	113.326	91.8162	106.733	126.36	114.473	103.796	126.564	126.495	124.21	132.99	113.549	8.84345	16.6957	12.5704	78.9538	101.667	75.8401			0.322676	16.3122	84.7332	110.569		59.5719	88.2746	11.8189		45.5693			11.4595				19.2568
75.6	111.677	94.7262	105.576	127.002	110.136	104.499	123.627	123.342	111.494	131.157	114.842	33.0699	13.9987	14.8117	40.051	79.4972	50.4626			3.90488	2.28598	0	108.32		35.8486	76.5671	11.2327		40.4177			12.0342				37.3783
78.4	117.262	99.7612	108.688	126.701	111.007	102.432	130.679	120.512	125.114	129.213	117.573	35.549	12.7514	25.0017	25.6048	107.76	60.2972			4.55829	0.691012		110.315		24.6629	59.4071	0		61.355			47.0324				39.4732
81.2	116.286	98.6465	109.026	124.018	116.619	104.396	125.084	127.582	123.598	131.037	118.798	59.2573	13.2892	31.3629	25.4204	104.906	48.7329			0	11.6254		99.9039		58.1092	95.797	0		67.5504			61.7755				48.1158
84	114.403	101.481	115.095	119.088	116.542	109.338	124.132	121.372	124.605	130.965	130.038	48.0309	14.9778	47.9084	26.0384	88.0858	20.0178			1.18207	0.741447		87.1168		44.3579	54.6183	4.83915		22.8392			47.4538
86.8	113.663	104.564	106.602	123.152	114.224	103.07	125.833	124.977	124.37	129.879	124.272	53.376	10.838	33.7667	40.9764	65.4116	16.7258			1.53671	2.78961		81.0403		38.516	81.954	0.331998		63.4287			12.9749
89.6	111.995	94.4345	111.387	121.498	119.324	97.5414	127.08	124.831	127.69	130.885	106.286	46.3458	10.6869	27.413	51.8029	76.2221	28.3376			22.4926	1.17024		81.0551			76.7225	2.81512		57.3252			16.0069
92.4	115.677	97.4351	109.799	123.476	113.163	92.951	122.699	123.089	126.683	132.009	120.991	25.2581	12.9922	24.7555	56.7367	72.9273	32.3605			23.2309	7.85719		87.0705			114.36	0		60.2281			10.5702
95.2	110.501	101.841	106.513	123.404	109.396	108.668	127.438	120.747	119.702	129.746	113.441	42.0207	5.52615	30.1323	61.145	81.7297	46.6243			8.13365	12.589		93.6093			115.869	6.26303		64.3305			0
98	108.268		107.503	119.325	116.361	110.003	131.364	121.344	127.93	133.948	111.054	63.0809	8.96738	19.83	72.2044	103.021	52.782			17.0383	14.2812		94.6933			118.839	10.3401		68.084			29.8522
100.8	107.979		103.567	123.202	119.461	105.257	130.692	120.528	130.956	129.77	113.015	99.1341	9.2158	28.2823	32.6991	107.192	50.2235			11.0349	6.20559		105.253			119.663	15.0897		40.7902			9.13445
103.6	112.222		108.962	121.946	117.788	101.168	125.03	121.204	129.914	126.831	112.973	22.1673	7.28956	48.341	77.3848	100.195	61.4306			0.275874	13.149		107.151			114.735	30.046		52.1826			18.7897
106.4	115.022		105.918	122.338	119.662	96.1034	127.658	121.065	127.051	133.893	110.911	8.77455	6.89141	23.2635	82.9804		62.1537			0.305735	2.67772		112.595			122.358	39.0082		69.8395			37.8191
109.2	114.17		105.26	125.019	122.172	104.556	125.049	115.643	132.574	133.456	106.161	46.0151	5.14647	34.8863	80.9513		61.2597			0.843472	8.61098		103.466			118.982	38.0208		76.3365			34.2917
112	106.162		106.098	123.223	123.94	101.842	123.664	116.587	128.767	127.915	106.127	22.6062	5.51575	18.0862	51.0327		56.5908			1.20857	5.78219		107.198			116.978	43.7849		4.00336			80.9911
114.8	106.71		107.846	121.26	121.04	98.1576	125.264	114.088	127.626	128.898	107.122	15.299	3.7121	8.99985	34.9286					9.28781	3.98716		107.169			112.72	42.5018		0			26.5789
117.6	104.778		109.388	119.451	117.285	98.9027	120.496	112.508	125.208	126.755	99.5997	10.1213	5.94851	4.89726	48.8374					13.519	3.98587		109.614			108.571	38.0116		21.2682			0
120.4	100.288		110.031	117.36	117.999	101.777	126.298	113.462	127.079	123.574	104.481	12.0558	8.70874	13.4293	1.54705					7.63084	5.19644		110.284			112.565	21.5374		26.8331			0
123.2	103.427		107.977	119.603	120.41	94.6043	119.551	113.907	124.704	121.242	102.775	23.9202	39.4217		0					24.3364	6.11194					116.491	14.2888		65.1179			1.0009
126	105.805		109.38	114.698	118.396	98.9351	120.533	113.964	129.46	117.763	103.37	35.4655	19.5485		3.47547					28.4976	8.16038					110.393	23.3271					8.09427
128.8	112.217		110.116	123.048	120.607	97.2915	120.942	110.318	121.107	118.337	104.266	96.702	43.7354		9.82926						2.45642					115.071	28.5481					29.7225
131.6	110.729		109.956	120.762	120.2	101.759	114.648	109.319	127.624	119.651	106.64	93.4756	16.3711		12.2578											114.803	17.5687					65.9989
134.4	108.61		111.55	118.57	121.092	93.4739	118.54	110.141	127.907	121.292	108.439				45.6169											110.548	39.5621					49.241
137.2	109.261		112.405	121.148	120.694	94.0831	114.849	107.601	119.904	123.819	107.311				53.7231											111.708	31.1929					66.6077
140	109.647		108.789	124.887	122.522	100.005	118.231	111.217	124.413	121.261	107.48																41.634					12.6955
142.8	105.469		109.955	123.679	124.627	98.8397	113.496	107.397	125.881	121.574																	41.0645					0
145.6	106.723		109.543	122.798	118.309	92.2251	112.757	113.702	123.509	119.472																	36.8666
148.4	105.251		106.009	120.341	120.926	95.5804	117.596	113.655	128.273	120.449
151.2	108.225		113.172	120.292	120.453	102.42	117.87	112.947	127.974	122.342
154	105.529		104.311	117.358	117.252	96.8478	112.565	113.476	129.093	120.397
156.8	108.445		108.287	121.908	117.505	90.3366	118.774	111.814	123.681	124.299
159.6	108.77		106.012	120.259	119.103	84.1261	115.604	116.088	120.074	120.834
162.4	107.982		108.955	120.364	113.797	101.444	114.88	114.083	126.659	119.561
165.2	104.453		105.955	118.055			109.743	113.336	125.407	119.179
168	107.328		107.461	118.679			112.539	113.758	130.897	119.932
170.8	101.582		106.741	120.656			109.521	115.87	125.912	116.377
173.6	102.982		101.794	122.193			106.197	116.822	131.956	116.627
176.4	107.52		106.226	119.797			108.484	116.176	120.175	121.45
179.2	106.866		102.136	115.129			108.247	112.029	133.512	117.386
182	96.3177		104.267	112.606			104.582	112.934	128.912	119.106
184.8			102.805	113.875			104.214	115.068	132.53	123.817
187.6			107.774	120.498			108.395	114.997	126.103	121.955
190.4			107.065	115.152				118.726	124.783	121.146
193.2			107.056	115.599				114.622	132.19	121.988
196			106.708	116.229				116.78	126.571	121.723
198.8			106.678	117.04				114.096	124.089	118.718
201.6				116.54				116.229	122.315	118.734
204.4				120.338				113.776	119.338	120.18
207.2									121.203	119.914
210										119.873
212.8										120.057
215.6										122.438
218.4										117.876

## Sheet: PTRAMP
Time	Control												Non-invading									Rapa treated
0	0	0	0	0	0	0	0	0	0	0	0	0	0	0	0	0	0	0	0	0	0	0	0	0	0	0	0	0	0	0	0	0	0	0	0	0
2.84	35.1131	6.83698	51.2916	66.9071	109.29	37.0491	48.8099	46.2592	85.9621	19.9362	36.6885	32.6131	7.83068	75.3864	37.3558	82.2524	106.879	54.4195	34.4301	2.95739	37.0501	87.6627	0.201724	0.845556	34.8568	52.6129	41.8934	103.447	102.212	85.8548	71.2785	58.0389	4.61808	100.888	3.16348	3.61556
5.68	28.5091	22.352	70.6548	25.8582	80.3413	107.244	55.737	63.5262	46.751	67.3869	23.9289	9.22698	0	81.7537	93.315	76.7194	105.743	45.7342	17.8401	41.2564	37.2789	40.4689	70.5223	0.796354	40.2603	63.5956	42.3236	51.5732	109.038	117.95	50.2974	84.9698	30.875	50.6648	15.2298	0.457754
8.52	15.0776	39.0172	36.536	55.1123	90.5973	109.887	54.7341	90.599	85.4274	60.1397	64.1359	89.9241	0	62.6446	78.8652	29.2835	102.88	41.366	27.1349	19.4667	13.6332	99.7574	9.94415	6.28384	19.5736	63.6025	31.6244	91.2371	108.256	113.895	49.7997	85.9646	29.0413	6.59268	5.41172	26.402
11.36	54.3814	80.6323	28.7019	111.161	99.4586	95.7741	57.9009	65.6857	62.8966	78.3769	86.2234	127.62	26.3667	85.3559	94.1306	38.251	67.5819	37.8568	23.8177	11.5287	16.5795	92.6104	56.6156	5.09212	10.0005	45.0863	36.5485	74.8292	86.8299	29.0894	34.6065	79.1627	81.5668	17.7724	12.9139	44.9035
14.2	72.5165	88.3205	52.0903	103.1	102.088	94.2596	99.2616	74.9622	104.849	107.145	124.472	121.577	0	72.26	107.539	71.0831	100.315	49.6713	18.5668	10.0349	39.1667	75.4239	98.0438	2.93145	2.20353	17.6517	9.08818	70.6076	30.4351	103.142	60.9587	70.2298	36.4107	3.105	46.4966	46.792
17.04	84.9394	82.3928	66.7644	116.049	97.0469	103.049	90.6515	81.5938	116.434	115.242	125.77	118.482	2.8964	71.1137	81.846	0.883517	106.717	24.6542	13.1542	4.87558	30.6311	88.3526	76.1164	9.33203	3.75462	31.337	28.0607	39.156	19.6495	61.2611	35.9629	86.0783	32.5674	0	43.6015	47.5318
19.88	105.905	95.3221	70.1487	109.293	98.0397	104.614	85.4684	90.6158	124.923	113.066	127.135	124.151	14.0785	89.4477	74.584	5.85365	94.8299	9.65209	25.6179	0.449684	91.5132	48.1835	14.2002	9.28362	0	63.6599	8.25739	54.2442	24.5786	47.5031	15.063	64.9317	17.3315		32.098	7.32282
22.72	111.464	94.9272	83.1784	93.1255	103.396	118.506	84.3664	104.516	125.383	114.491	117.614	126.27	1.36991	92.7671	31.555	0	51.4976	2.31307	17.5701	0.362914	19.411	63.4337	0.375147	22.4839	9.94647	55.7011	1.84043	49.8922	19.8484	60.3996	3.4296	66.4603	35.1507		32.2703	7.78892
25.56	105.321	100.234	70.1333	108.64	98.0238	106.629	85.5083	96.7261	122.986	111.895	121.177	119.709	0.864832	87.3508	37.2068		84.6129	3.53501	12.5833	0	5.80541	43.6817	0	25.2804	19.8765	45.1588	1.34591	48.8111	44.2784	82.2564	0	101.618	45.6184		48.2209	5.71089
28.4	107.701	97.7424	67.8621	104.117	101.673	93.9901	83.4171	92.3387	118.982	115.816	117.508	130.747	1.11424	72.3622	34.0537		82.0006	2.23619	17.2411	0	5.89222	56.0072		27.2989	31.0345	45.1087	8.72414	44.8069	52.4032	83.6999	0	81.6463	52.4322		13.6536	6.42201
31.24	109.446	102.81	83.0015	112.779	113.002	101.295	99.0976	93.7868	121.355	104.164	105.851	126.051	0	84.9243	40.4789		65.2548	0.399808	35.1949	34.9194	5.00256	42.4896		26.222	50.2294	33.4303	18.9466	45.5825	66.1715	83.7298	0	74.7553	79.4902		22.6962	14.4145
34.08	108.49	107.151	82.9702	84.9827	108.167	113.026	102.745	94.7343	116.065	110.935	111.808	134.275	0	94.3097	45.6659		87.9568	0	36.0209	17.459	5.30084	26.5788		27.2345	25.4767	17.4476	11.437	59.8779	32.3479	57.3471	9.8728	76.4655	61.0463		36.3149	46.8116
36.92	96.3943	102.003	77.8537	108.586	107.448	103.788	102.242	93.6677	112.133	94.1253	115.75	126.945	0	86.1545	47.2799		84.5632	0.710514	37.0556	23.557	0	58.3993		26.9597	24.2397	15.7924	6.75347	82.6304	49.9209	61.0587	35.8357	74.2471	38.4795		39.3027	55.1087
39.76	114.145	100.469	87.2224	84.0071	112.201	108.131	107.291	92.4708	106.011	113.69	117.652	134.557	23.654	85.2142	59.861		78.4398	2.05132	19.5469	9.38785	25.6998	0		43.5799	22.0863	16.1099	9.0465	87.5512	67.0742	6.73491	43.3132	95.0805	49.1922		45.1272	32.4524
42.6	104.198	69.877	81.8484	85.855	115.956	114.632	96.3819	90.1882	114.209	103.353	111.849	137.229	0.911159	57.3293	44.329		76.1104	3.03247	12.4376	15.0528	1.09652			44.7391	27.217	12.2667	11.1852	73.1077	60.5646	18.4347	33.5428	97.1288	99.0455		16.4263	23.1943
45.44	110.21	96.432	87.7163	94.8262	103.873	117.821	98.3208	85.5298	119.33	105.069	102.48	134.748	18.2108	51.6483	31.2099		67.1973	1.34475	4.06665	13.134	7.23276			27.2062	11.0746	25.2663	8.85486	54.9586	72.2628	0	33.0417	79.7337	98.2878		39.4303	18.5103
48.28	108.882	80.5664	94.4204	96.8011	109.498	117.073	106.346	89.7677	120.45	76.943	102.242	138.214	43.8378	56.0503	31.666		80.0971	1.42669	0	5.79152	10.3895			19.6577	11.7247	35.7768	1.53245	65.3477	66.8071	5.32065	24.9857	84.1061	81.9349		32.2975	25.6164
51.12	111.357	71.4387	95.974	80.7883	77.1231	118.433	99.2527	88.3029	111.215	90.4088	117.333	143.231	51.4838	61.0548	35.8801		81.2021	0.618783	7.159	15.0071	1.85033			10.7812	16.3545	22.6248	3.36258	56.7905	62.9753	35.222	9.32195	87.5725	60.4004		18.1044	38.0126
53.96	101.059	95.0569	95.2755	87.3975	100.166	116.45	92.3072	90.5563	113.641		122.012	139.734	53.6513	61.7772	44.6221		71.3819	4.59013	5.46599	23.0142	0			11.7795	51.3242	11.0299	7.30863	54.5918	81.2357	44.5883	1.26275	77.7977	21.4727		21.517	40.7842
56.8	110.158	97.8126	62.1774	89.1415	107.53	120.457	73.3915	101.167	112.896		117.447	136.787	40.4808	12.7465	32.4817		70.8057	23.9357	0	24.4554	2.68921			10.6403	42.0316	5.41424	6.02362	59.2244	70.0019	13.3401	0	92.0627	36.2946		0.371749	3.07581
59.64	103.324	55.6976	93.6115	89.6555	97.9217	105.047	94.3679	97.2884	115.278		117.191	137.625	19.1437	24.7394	58.153		51.3816	38.8352	3.74495	18.8671	7.4067			15.2198	54.5009	14.7644	4.83986	89.3166	60.798	25.5471	0	84.9647	54.7493		21.3466	14.1298
62.48	108.448	103.209	90.9674	87.5308	104.727	107.472	98.5408	99.8922	109.001		120.084	134.898	42.1116	0.416985	85.6777		33.8639	53.2172	20.2246	18.8777	2.14106			9.26669	52.1551	8.59618	0	57.2342	70.3903	12.1527	0	89.5509	68.9204		19.5905	20.3883
65.32	105.036	83.8162	85.4519	101.459	106.451	104.691	108.746	99.1288	109.075		103.36	130.068	29.6623	0	75.71		31.6883	51.9543	32.8591	16.3413	0			8.1715	60.8179	3.9169		82.4226	82.9451	68.9979	6.86908	89.4633	89.0223		17.8334	2.67766
68.16	113.729	78.5973	73.3912	80.5148	103.788	97.5047	123.19	98.8712	107.92		80.3879	132.893	19.1696		0		27.2707	34.7907	17.7337	6.33063	0.722883			18.8318	58.25	19.1626		73.9481	51.5	38.4806	4.47406	92.7001	94.0456		31.8802	10.3646
71	120.987	79.0908	87.2936	91.862	101.697	101.138	109.943	97.9691	111.209		115.931	139.582	25.8072				88.7502	22.8523	2.06399	11.4154	1.7225			19.9484	69.2144	14.2212		51.6904	0	50.3149	16.7874	75.0874	93.3143		2.46027	38.501
73.84	104.688	86.2349	89.6984	98.9714	106.98	91.6506	113.759	97.9175	112.539			135.03	0				93.3083	20.1945	5.5603	11.268	0			15.6029	52.9066	22.0475		43.6738		26.8009	50.1376	75.2689	77.4225		0	31.7177
76.68	113.771	88.5699	66.1198	104.127	101.274	89.6249	93.7544	100.148	111.016			126.781	0.36753				70.173	3.55987	5.63953	16.1281				7.29899	64.3208	15.2127		39.9798		21.9712	27.3902	74.2869	60.3331		9.77322	1.14349
79.52	109.296	62.9555	78.1285	99.2616	110.043	79.7421	53.343	95.4536	109.683			120.79	22.3926				46.3568	0	9.13806	13.8752				19.6491	64.4341	8.92383		30.0338		41.021	14.4922	66.4427	31.8267		11.4528	0
82.36	106.688	91.5185	57.7017	80.8241	113.956	84.5283	78.7261	96.9182	108.992			139.076	0				40.0928	0	21.9684	7.41183				18.156	43.4312	19.6926		18.7407		27.2482	7.11982	65.8005	28.5567		31.6694
85.2	108.772	90.8625	74.9463	100.02	105.005	84.8812	81.8763	92.6645	111.317			130.088	0				30.277	0.189189	21.4651	9.50601				24.9523	45.9623	35.0988		7.10294		40.4184	0.330339	49.2074	39.3559		22.9297
88.04	106.878	72.1277	80.3075	97.1445	102.221	89.4651	87.6233	91.0665	110.409			98.5736	31.4743				45.1094	16.579	19.0114	3.28419				43.5885	26.9747	40.8048		20.4013		22.166	0	56.0864	45.195		2.6214
90.88	114.208	82.4864	81.137	87.1248	105.231	82.0306	85.0628	93.4027	110.052			100.644	27.6128				38.5763	44.3839	11.8154	5.43694				36.7248	18.2147	35.8692		29.7806		43.6337	5.45329	49.6066	48.9299		6.83894
93.72	106.409	89.355	76.3514	91.3654	104.348	85.0863	99.6249	93.9546	103.017			99.7138	0				42.7183	59.1248	7.15457	9.19018				24.3067	13.7254	24.0333		46.7542		32.0623	11.2932	41.464	33.8434		5.01758
96.56	99.2573	83.0682	92.0665	88.1751	102.471	86.8068	99.4777	96.64	107.894			101.411					45.6221	52.4201	14.7882	15.4512				16.5251	8.12001	42.4099		43.7575		2.76112	6.30402	32.8989	34.3459		24.987
99.4	97.0703	80.1612	82.6383	115.49	101.614	96.6613	88.8655	93.8852	108.721			109.213					41.9168	34.253	3.33237	10.8203				1.02368	27.0176	35.5635		30.0914		22.6002	23.646	25.9352	63.9521		34.14
102.24	87.702	57.8779	85.5332	94.4769	97.9419	100.076	84.379	94.8723	101.728			116.667					27.7576	5.64481	4.34519	6.99474				0.223047	45.9793	40.9927		47.0992		19.0249	39.7135	37.6781	64.166		31.4008
105.08	82.9115	86.6868	76.5849	91.7487	98.8697	95.7821	56.5884	90.6476	100.96			120.425					19.1236	0.384296	0.949489	9.86394				0	42.107	38.2845		38.0114		17.6669	43.3742	57.0452	69.0386		22.8579
107.92	96.0599	83.5522	81.5443	95.6513	91.2166	93.5365	64.9268	94.0267	109.351			118.444					24.4612	0	12.523	6.79258				0	60.2225	12.9541		57.7744		23.2554	47.5364	63.5161	89.3997		30.2072
110.76	103.911	68.8261	83.4445	88.631	100.052	93.6324		94.9543	102.027			102.274					31.5646	0.962116	29.3757	8.54294				0	72.3497	8.58989		33.7837		45.8729	60.2462	86.7019	90.7599		0
113.6	101.604	83.8657	77.0362	99.5809	98.8004	84.5506		94.1715	93.7333			105.12					38.1516	0	47.6825	16.6224				0	82.3099	16.957		59.1113		64.8846	63.0079	71.2945	94.9577		3.26181
116.44	104.705	85.6894	79.0826	83.892	103.403	90.6399		94.0155	59.0096			114.104					61.5197	32.9578	47.5239	16.1508				0	80.6822	37.5205		27.1991		74.5462	47.253	83.592	57.1502		0.254204
119.28	105.828	84.0295	85.4499	85.3426	90.2307	90.6727		96.2878	97.0863			107.03					65.6374	43.0899	50.5646	19.5984				1.27709	72.8119	17.4248		31.2534		37.3722	50.8829	54.5432	52.5783		0
122.12	92.2788	88.6747	81.7328	92.8334	88.3172	86.0532		92.5182	97.3761			100.257					53.3653	37.8242	10.549	16.5956				2.68574	65.3654	35.9454		35.1022		23.3144	59.6198	46.6859	42.1918
124.96	100.354	81.6188	81.3114	89.6635	99.6021	82.7007		89.5777	97.2102			95.743					60.4533	13.3309		14.04				13.7463	38.1452	37.849		32.1384		26.7753	71.4689	30.268	34.8182
127.8	98.8866	85.1208	84.8893	87.1292	96.8467	81.5078		87.2243				114.468					57.2457	0.557897		8.58084				16.848	3.88036	32.7497		26.3455		15.4906	44.5978	18.7582	57.1104
130.64	101.577	83.7181	73.0717	84.2668	90.5133	68.0921		88.8982				118.44					66.1229	0		2.93215				18.3998	18.8581	54.3908		20.6203		26.6937	39.2736	15.7273	62.8961
133.48	93.3478	81.4654	83.5903	80.0372	77.651	76.1694		85.9465				121.021					60.4885	0.591083		4.72304				2.23961	6.93329	14.6776		19.6732		21.852	27.8312	4.8109	75.8823
136.32	68.2962	79.4446	78.5345	77.3745	93.365	78.2422		85.931				117.38					68.9883	0.994137		8.76867				10.8925	12.7288	7.65003		22.3338		49.3377	24.9763	9.95266	83.3835
139.16	100.699	81.4115	83.7037	93.8973	89.1363	80.9663		83.6359				115.53					64.6701	3.72584		17.4045				1.39552	44.1688	17.5149		18.8175		34.0544	50.1207	13.2804	76.3538
142	94.9601	79.4065	68.6029	90.0922	93.8051	85.2041		84.5511									55.5203	0		15.7998				0	53.1761	17.06		24.1557		47.2332	42.0359	23.9032	70.3218
144.84	87.0334	86.0637	55.9876	89.0138	97.962	79.7798		86.4787									64.0004	5.96244		17.3736				0	72.4158	18.0396		12.0398		103.186	25.9902	38.0332	68.7283
147.68	89.5898	83.1214	87.1453	90.5057	96.3225	66.6524											63.3256	0		11.9784				0.557704	66.2373	10.8379		0		106.954	16.7578	82.9838	70.7772
150.52	91.0542	79.8633	82.1187	64.2481	98.5103	72.221											64.9652	6.74548		11.0913				0	82.529	55.0258				62.2199	2.51878	84.7161	62.5022
153.36	87.5137	81.8967	79.4737	88.5098	96.7244	64.4959											75.4715	26.6365		1.54579				8.58669	30.9601	38.3358				95.1819	0	75.8629	41.3972
156.2	95.5143	83.5073	79.2692	86.511	98.9488	71.3076											50.4423	34.4917		6.6355				31.7304	30.85	23.2396				69.3224	2.97057	69.5917	24.0471
159.04	88.8756	81.556	81.6877		101.704	55.4741											55.7644	45.0278		11.8331				25.4255	11.8607	17.4421				68.6203	0.778026	46.6356	22.7476
161.88	85.3193	65.6475	76.9996		91.1974	51.6607											47.4572	39.839		17.9687				6.15904	18.1052	6.76363				70.3309	4.45977	23.6757	28.158
164.72	94.7978	85.6507	79.2385		96.5974	72.1518											47.2377			17.0957				0.446624	19.3444	30.5451				44.5212	15.279	14.2351	25.7066
167.56	90.0968	83.2967	81.789			62.1276											50.8755			13.9002				0	22.7166	10.1898				44.0471	46.5567	13.7888	52.0599
170.4	91.6598	85.8605	76.7692			57.3034											47.6191			22.2526				1.99194	44.593	37.1635				58.0344	21.528	25.3576	52.9829
173.24	92.8603	82.4971	81.0277			61.9695											63.222			13.5204				4.80459	31.3094	37.4008				48.1723	65.1989	51.7814	58.5378
176.08	88.2453	85.0357	76.4186			83.7788											51.3045			10.8105				12.4393	56.3624	18.5704				55.6454	92.2223	79.1424	90.2937
178.92	88.6046		75.8531			72.2689											55.6026			9.32115				38.1574	54.9226	10.5848				65.9181	51.2682	77.919	84.116
181.76	94.5373		69.1874			75.5918											47.922			11.3858				16.4067	52.8853	6.50839				74.7655	88.0322	79.1158	72.9968
184.6	89.4846		85.6618			74.0499											58.6444			14.0274				8.65276	33.5694	9.3616				55.5933	39.8074	84.8222	32.7592
187.44	88.2598		77.8658			59.7019											57.6399			15.1988				0	21.8889	26.1336				65.8932	28.4953	71.0884	26.7246
190.28	86.6492		84.3407			64.0736														23.948				0	25.3301	24.3972				60.098	41.2073	46.6133	33.9389
193.12	88.0767		83.1723			70.1842														25.6794				0	10.3924	55.3835				72.6629	6.23336	30.0164	35.7005
195.96	83.7627		84.5491			62.1585														19.7504				7.48938	1.89392	37.6753				60.6263	8.3595	29.7152	51.9601
198.8	89.8492					63.7768														23.2545				33.4299	13.8683	25.6994				63.5679	0.880792	26.1009	79.0642
201.64	83.0365					61.5057														26.1585				20.1601	14.9485	14.3606				69.7339	0	51.3059	68.7056
204.48	84.1241					59.5854														27.0449				11.0637	38.5815					57.4348		63.8916	72.7526
207.32	84.2235					60.2362														21.1851				2.30552	21.3725					39.4431		76.9296	44.0293
210.16	63.0546					60.0233														18.6697				0	8.22604					45.5695		72.5924	63.6974
213						51.1532														24.3474				1.30492	29.2188					34.8588		72.209	87.7178
215.84						62.2145														24.5797				12.7628	20.5697					20.8468		89.003	85.7651
218.68						79.4571														25.3029				29.3242	1.30633					24.8508		71.225	85.7934
221.52						57.5344														26.9239				17.9818	22.1723					29.4986		41.407	93.8137
224.36						51.2782																		4.69755	0					55.5311		35.7671	87.6016
227.2						79.6283																		1.73579	0					83.3418		34.693	101.116
230.04						64.2339																		0	4.37052							19.6826	106.921
232.88						56.5145																		0.441486	10.6424							43.8134	102.439
235.72						64.3089																		15.3392	30.1393							61.8814	89.8194
238.56						37.787																		23.0849	36.3761							76.6054	59.3302
241.4						53.5883																		14.1984	7.9721							81.4871	75.5717
244.24						67.4213																		2.54359	11.0027							86.3622	71.3528
247.08						63.2257																		0	25.0409							87.8931
249.92						65.9305																		0	18.5925							91.8343
252.76						68.0187																		18.4838	4.89463							81.2893
255.6						52.0547																		23.0267	28.6719							64.3046
258.44						79.4665																		13.1003	1.03746							35.1059
261.28						98.2109																		4.8722	19.8889							16.5353
264.12						87.8906																		0.831317	17.1425							36.4386
266.96						89.5552																		1.64138	50.3372							58.2463
269.8						90.9491																		8.03815	69.6398							64.0887
272.64						76.4339																		20.6514	37.4111							91.1335
275.48						89.9181																		33.7224	38.6876							80.3046
278.32						94.4673																		13.4899	22.3876							99.0393
281.16						94.3281																		0	34.5359							82.7674
284						97.0762																		0	73.2814							65.2394
286.84						93.7824																		12.2582	64.8149							44.1151
289.68						98.0563																		37.4736	51.8515							42.1878
292.52						98.6774																		32.6541	36.5301							27.0535
295.36						99.2884																		7.43735	36.2453							19.5049
298.2						97.6084																		0	29.0992							24.0767
301.04						96.1078																		7.19226	42.4649							29.7299
303.88						98.7656																		31.5427	45.0289							18.3313
306.72						95.691																		1.96999	37.2822							11.5475
309.56						99.693																		5.55192	28.885							20.8056
312.4						100.056																		2.14075	49.7798							25.1573
315.24						103.6																		3.81199	65.0946							49.6106
318.08						100.567																		35.3734	33.2897							49.6469
320.92						102.321																		27.1096	45.6638							47.1399
323.76						98.1428																		0.372064	6.50164							33.7527
326.6						94.8077																		0.830223	35.2481							19.3754
329.44						92.7678																		1.76541	6.06279							28.6601
332.28						91.4435																		23.6733	0.78162							28.5937
335.12						88.3427																		35.4207	0.267271							24.3502
337.96						93.6052																		0	0							12.8373
340.8						91.2937																		1.41299	16.4639							33.8135
343.64						86.9868																		0	45.6355							61.9224
346.48						78.5048																		17.5609	1.44983							55.3441
349.32						75.1343																		33.8722	47.3143							52.1011
352.16						84.38																		19.7885	59.4271							61.1458
355						76.3853																		10.6335	62.3176							87.2391
357.84						71.3725																		1.06222	53.7591							99.1268
360.68						90.8397																		3.98312	92.5857							92.6302
363.52						84.8742																		16.4767	19.6318							59.5103
366.36						75.0031																		16.9659	0.507788							42.68
369.2						68.396																		11.3671								28.424
372.04						82.8824																		0								5.7552
374.88						87.619																		0								15.4523
377.72						70.8193																		13.1935								24.7901
380.56						78.3168																		25.7436								26.7906
383.4						74.1582																		28.5193								44.8744
386.24						75.3985																		5.29146								42.9383
389.08						83.7956																		0								65.7194
391.92						86.2526																		0								76.2742
394.76						92.7314																		0.417433								85.8157
397.6						85.3116																		25.7964								81.5418
400.44						88.4925																		41.9956								78.7652
403.28						84.5387																		8.04088								90.3845
406.12						85.5787																		0								70.6473
408.96						86.8269																		0								69.4582
411.8						80.0709																		19.7265								65.2502
414.64						84.4554																		28.4818								52.8917
417.48																								17.9453								51.8257
420.32																								0								51.629
423.16																								0								36.3083
426																								0								32.884
428.84																								32.7883								40.451
431.68																								32.3561								14.6373
434.52																								6.80027								46.7069
437.36																								0								25.8569
440.2																								0								54.7312
443.04																								14.7605								55.9618
445.88																								24.7831								59.5421
448.72																								21.0172								88.9523
451.56																								13.1626								94.4318
454.4																								4.27501								73.2007
457.24																								0
460.08																								0.276734
462.92																								46.3492
465.76																								29.8706
468.6																								2.96842
471.44																								4.61051
474.28																								0
477.12																								10.1088
479.96																								28.013
482.8																								15.1203
485.64																								22.1225
488.48																								12.6794
491.32																								0.295568
494.16																								0
497																								0
499.84																								14.4158
502.68																								27.5488
505.52																								21.9315
508.36																								3.50636
511.2																								0
514.04																								0
516.88																								0
519.72																								0
522.56																								22.4068
525.4																								41.0546
528.24																								9.90154
531.08																								25.3187
533.92																								2.27896
536.76																								13.4068
539.6																								5.19767
542.44																								0
545.28																								0
548.12																								4.25189
550.96																								0
553.8																								21.8573
556.64																								39.7553
559.48																								17.0733

## Sheet: 3D7D3B3
Time	Control											Average	SD	95% CI		Non-invading control											Average	SD	95% CI		D2 nanobody
0	0	0	0	0	0	10.3941	0	0	0	12.1245	0	2.04714	4.35828	0		1.25411	2.24369	0	0	0	0	0	0	0	0	0	0.317982	0.706767	0		0	0	0	0	0	0	0	0	0	0	0.922151	0	0	0	0	0	0	0	0
2.8	44.5317	12.0048	68.6396	114.8	1.34576	7.32871	12.0749	58.3549	78.5042	125.141	35.8685	50.7813	40.8632	27.4523		89.1438	29.3455	28.0389	9.83259	19.6802	19.6402	7.45059	114.386	28.1372	11.4856	70.8007	38.9037	34.2334	22.9983		78.9524	11.2909	3.11709	9.96973	1.04608	36.8614	97.0391	23.168	10.4449	23.764	78.4818	14.0161	8.06381	1.15522	21.3673	14.7506	19.7223	0.307653	69.9479
5.6	20.1411	6.2286	49.1927	23.5902	30.064	12.108	80.9065	94.1447	29.5778	77.5377	25.3936	40.8077	28.7532	19.3167		100.602	42.6065	16.4919	49.2552	92.3095	16.5758	27.5035	92.6392	5.66619	2.22201	0	40.5338	36.5968	24.5861		92.4006	6.10582	54.5937	0	17.4897	48.0772	92.6897	23.6016	18.8343	8.58141	85.8654	2.92689	17.4083	0.60408	0	11.6748	4.33371	13.4941	47.1641
8.4	26.2459	12.2998	59.6791	93.3222	8.12554	66.449	45.1465	37.1095	40.2662	74.3768	30.0492	44.8245	25.158	16.9014		77.4053	32.8871	16.9727	25.2908	120.099	29.7006	5.90279	70.4623	78.4369	13.9069	40.5826	46.5133	33.711	22.6474		65.0477	17.4477	46.3181	4.45711	0	31.4614	25.3678	14.3313	19.7863	0.133182	65.3215	18.1679	92.8744	4.85984	27.6387	9.93854	10.7341	26.1501	45.7492
11.2	64.0703	12.6497	72.0353	63.5976	77.5689	0	79.7942	70.565	70.1069	86.2301	64.8729	60.1355	26.358	17.7076		100.646	49.1945	5.41263	52.6446	69.4936	32.6989	13.4283	41.5831	54.055	82.3837	83.5523	53.1902	28.1672	18.923		28.0241	18.8322	55.3143	20.9893	0.44031	3.82433	30.9141	5.74246	35.2284	32.2625	80.0101	25.4116	114.621	1.24855	11.8982	39.7623	21.7812	32.0778	53.366
14	64.3818	31.5497	109.296	79.4917	103.217	57.6673	105.659	62.9922	122.264	116.275	104.8	87.054	27.9693	18.79		107.424	21.9331	7.41764	68.0259	7.65158	27.8176	15.8282	48.9251	70.0521	48.035	100.069	47.5617	33.744	22.6695		35.874	43.3575	65.9606	7.12028	6.65693	6.61152	0	1.80312	32.5509	11.8577	85.7432	0.231697	96.3254	12.3986	0	72.6016	0.777561	2.52657	62.9796
16.8	107.673	40.4594	121.061	91.954	92.357	64.5655	117.36	57.9214	137.415	124.9	116.09	97.4322	29.7022	19.9542		52.5404	5.25618	4.38225	86.6096	10.4144	25.6753	22.2043	32.95	38.8517	45.1583	61.5428	35.0532	24.2622	16.2996		38.2376	50.9584	76.7238	10.1141	0.86149	4.68241		0.790463	70.1643	2.84549	25.9264	0	67.4025	6.15141	73.5647	47.985	5.35952	5.93408	63.3447
19.6	109.22	49.5346	119.044	119.197	88.7746	73.4237	121.32	80.67	125.841	131.12	116.251	103.127	24.8928	16.7232		57.4794	45.1337	16.8371	32.0709	2.3921	21.7204	13.6973	35.9112	31.2851	43.6704	41.5872	31.0713	15.384	10.3351		49.7224	41.6735	38.4116	28.3995	15.3164	0		10.7864	34.1972	24.7852	7.96763	3.74288	74.989	5.368	82.1421	51.7387	4.44801	19.4305	20.7854
22.4	116.059	80.1868	120.152	123.66	103.485	109.505	114.756	93.5136	128.015	129.319	119.597	112.568	14.3641	9.64995		57.0321	34.3835	7.39442	56.1779	21.9944	18.3899	18.0569	31.156	11.9711	81.187	28.6477	33.3083	21.5653	14.4878		66.0603	41.8609	62.0922	22.8369	13.7317			24.1608	0	1.41135	15.6635	0	68.9832	7.7186	9.02025	50.7933	25.2794	23.9542	27.7003
25.2	103.491	107.532	120.073	124.3	113.612	109.675	114.713	110.278	128.251	133.849	120.883	116.969	8.92358	5.99494		43.3057	11.6215	25.0876	59.8207	11.5188	21.0443	7.01889	0	2.79491	49.8715	29.4272	23.7738	19.0382	12.7901		31.6129	27.4952	11.7047	18.4908	16.7966			17.8494		1.51591	63.3935	13.2538	37.3248	75.9778	5.51533	38.9472	45.3559	17.1296	44.7886
28	97.0899	115.189	122.904	126.452	125.104	111.293	119.356	110.32	128.521	134.889	116.403	118.866	9.94135	6.67869		40.3519	16.1786	23.5837	31.8072	40.133	29.1998	9.88739	8.15347	25.1656	43.4635	43.5386	28.3148	12.3746	8.31335		13.0243	23.436	11.2156	19.7705	4.95037			0		1.6686	94.2407	0.85326	84.7537	0	5.38079	43.1823	22.8999	14.6797	3.20845
30.8	97.7537	112.563	122.476	124.976	117.339	115.525	119.229	109.292	131.611	138.544	119.606	118.992	10.4061	6.9909		37.3563	19.5744	25.5455	13.3467	17.5312	19.8542	23.6861	16.6104	63.4712	18.8713	44.9326	27.3436	14.5448	9.77136		21.7609	17.7122	22.0451	11.3654	7.13914			12.3421		0.646462	0	4.21219	61.8302		0.908349	49.3697	28.2688	20.9691	0
33.6	102.251	111.661	119.908	125.897	117.616	118.288	121.115	119.129	126.98	136.306	117.853	119.728	8.24827	5.54127		38.6209	9.90786	26.9408	1.9003	26.8911	0	30.4396	10.5711	67.5241	6.66327	17.2512	21.5191	18.8012	12.6308		34.9223	11.1997	31.3398	24.2296	6.07142			0		0	44.6002	4.52998	60.312		5.14244	56.8945	23.3117	21.4891	0.322511
36.4	113.786	112.361	118.193	125.193	119.874	109.448	118.453	102.121	127.045	139.416	125.7	119.236	9.59781	6.4479		34.9007	35.2906	18.8653	32.8179	32.5727	0	46.4584	6.7883	59.7497	5.18478	32.0437	27.6975	17.4432	11.7185		40.8721	14.956	38.1572	25.2328	5.28782					0	115.12	8.0386	76.8683		1.90204	64.6877	45.1382	17.7646	0
39.2	105.649	112.394	119.478	127.142	120.711	113.72	115.488	105.792	130.73	134.149	122.166	118.856	8.95885	6.01864		31.0251	27.1502	19.5025	31.6467	15.4116	0	26.0237	19.0186	32.5156	50.1738	49.0365	27.4095	13.7285	9.22293		9.97092	31.0182	45.5045	38.2	9.96365					0.169001	5.51618	23.3946	67.6014		0	70.9792	46.024	10.3713	0
42	108.812	114.475	121.562	125.239	119.756	110.695	115.102	104.681	132.561	132.153	121.578	118.783	8.64755	5.8095		5.42203	37.9281	22.7891	8.09322	14.6522	6.30144	23.2422	34.9751	74.2513	48.5296	45.2255	29.2191	20.4341	13.7278		44.0641	36.5817	46.3458	39.4708	9.70109					0	3.28007	28.1523	60.9308			72.634	24.1655	7.61279	0
44.8	93.7739	104.126	116.003	121.729	120.391	105.4	114.313	109.904	133.914	130.912	118.108	115.325	11.2094	7.5306		12.7554	35.669	22.5103	14.0725	12.0338	8.9632	18.7216	14.6145	62.9172	50.6213	15.8851	24.4331	16.8837	11.3426		61.8924	37.3175	29.6434	19.7208	12.1382					0.162684	69.6232	24.4968	55.7838			76.8105	46.0268	5.31385	1.85753
47.6	105.776	105.069	119.976	123.697	121.4	111.727	112.922	122.129	135.38	133.706	118.863	119.15	9.44682	6.34646		7.71731	39.2143	15.1437	3.49275	14.2697	3.46957	1.553	20.4191	36.8269	57.7479	24.7996	20.4231	17.0342	11.4437		68.8619	46.3909	28.2552	19.95	7.61057					0.157537	22.2404	16.8503	69.8947			75.2912	50.6101	1.56956	2.02942
50.4	87.4206	104.764	118.943	123.124	113.517	104.795	105.889	104.713	132.094	135.745	118.85	113.623	13.3437	8.96444		6.01569	46.5835	20.1438	2.80326	1.89301	8.82689	3.35917	29.6359	43.0657	48.3272	32.5752	22.1118	17.7457	11.9217		26.4803	29.9598	37.6443	10.4464	13.1274					3.72097	11.819	14.8625	70.9173			86.5787	44.0732	0.387171	11.5904
53.2	91.3465	109.118	122.739	127.577	114.432	106.981	117.816	116.079	125.43	136.167	117.205	116.808	11.3282	7.61036		12.2221	59.0802	6.51933	5.77591	11.0956	8.69338	5.78087	36.1647	42.0741	48.9532	10.3486	22.428	19.0604	12.8049		25.4313	22.6727	25.8967	11.3702	8.77093					0	10.2099	15.5152	109.575			78.5431	35.4734	0	3.87911
56	101.764	110.346	108.872	120.044	116.413	109.517	106.132	120.293	122.121	131.262	116.924	114.881	8.07521	5.425		14.5345	54.9057	9.06399	22.7265	22.7019	3.98475	4.82384	39.8737	34.1298	46.5917	12.8351	24.1974	16.5932	11.1475		17.7516	18.2955	8.07249	10.8771	11.562					0	14.311	11.5006	111.353			67.588	47.5106	0	1.29282
58.8	101.541	113.835	114.025	121.269	119.231	109.551	115.428	121.599	123.474	128.834	119.311	117.1	7.05386	4.73885		15.3526	70.2615	5.84919	45.4352	19.7135	29.8358	18.8451	26.5581	27.739	41.8184	26.5081	29.8106	16.6672	11.1972		16.5009	13.5865	13.5181	5.38176	7.41657					0.322017	5.39202	2.17124	70.6337			63.3516	41.5769	2.49847	5.37499
61.6
64.4
67.2
70
72.8
75.6
78.4
81.2
84
86.8
89.6
92.4
95.2
98
100.8
103.6
106.4
109.2
112
114.8
117.6
120.4
123.2
126
128.8
131.6
134.4
137.2
140
142.8
145.6
148.4
151.2
154
156.8
159.6
162.4
165.2
168
170.8
173.6
176.4
179.2
182
184.8
187.6
190.4
193.2
196
198.8
201.6
204.4
207.2
210
212.8
215.6
218.4
221.2
224
226.8
229.6
232.4
235.2
238
240.8
243.6
246.4
249.2
252
254.8
257.6
260.4
263.2
266
268.8
271.6
274.4
277.2
280
282.8
285.6
288.4
291.2
294
296.8
299.6
302.4
305.2
308
310.8
313.6
ave bf int
max bf int
pam>20
pam>20 (s)
[truncated: 4 more columns]

## Sheet: 3D7
Time	Control										Average	SD	95% CI		Non-invading control															Average	SD	95% CI		H8 nanobody												Average	SD	95% CI
0	0	0	0	0	0	0	0	0	0	0	0	0	0		0	0.136977	0	0	0	0	0	0	0	0	0	0	0	0	0	0.00913181	0.0341681	0.0189217		0	0	0	0	0	0	0	0	0	0	0	0	0	0	0
2.8	77.3448	31.0446	7.02851	57.6348	24.3821	33.889	24.0514	34.6226	17.8255	25.5825	33.3406	19.2187	13.7482		72.245	47.6984	1.99891	21.6662	82.4404	3.94968	1.06022	26.5991	9.14388	25.809	17.4831	96.0157	8.21097	46.4529	33.1285	32.9268	29.2382	16.1916		7.7918	17.1276	32.7774	1.81577	94.5981	3.65793	14.3406	76.3597	7.93322	17.44	23.4894	39.3732	28.0587	28.0653	17.8318
5.6	55.0204	19.9347	65.4036	10.3857	28.1819	97.2418	86.7173	114.397	86.3495	29.2305	59.2863	34.3933	24.6035		99.139	18.1198	10.6832	36.2608	18.1692	54.5199	0.533653	45.1231	29.4655	28.8356	27.3272	87.9087	17.158	82.5829	19.6233	38.3633	28.8934	16.0006		64.8477	48.1458	31.8708	0	32.7396	9.66901	6.28506	34.6437	1.46016	13.6625	79.2565	47.5813	30.8468	24.5969	15.6281
8.4	54.9382	17.2962	66.751	30.768	14.8106	103.267	106.554	72.8119	99.7838	3.60597	57.0587	36.9748	26.4502		31.889	58.901	18.2475	41.862	2.67217	24.8123	18.4798	21.8671	4.24746	16.2426	28.3854	106.642	32.5907	22.4415	31.7657	30.7364	24.3284	13.4726		42.8536	12.0257	13.9743	14.2414	12.963	94.3747	44.2928	14.9472	29.9812	10.1851	34.1055	44.3217	30.6888	23.2156	14.7505
11.2	91.9175	11.9665	69.6449	79.7659	52.7923	62.6746	50.8741	84.4673	88.183	0	59.2286	29.8982	21.3879		60.5045	82.0517	12.624	45.0744	22.6372	37.6982	17.0029	28.7379	0.184645	16.1145	7.228	106.713	2.44011	0	40.4762	31.9658	30.1658	16.7053		49.6431	90.2589	13.1504	32.6312	5.53304	93.6886	29.8328	23.3391	48.5276	13.9774	12.4301	27.3012	36.6928	27.9666	17.7691
14	116.996	27.1798	69.9687	122.686	81.6791	94.4671	68.2336	95.761	82.4455	90.687	85.0104	25.5921	18.3075		36.141	56.1767	27.602	38.4316	16.8596	25.9502	7.9024	32.4435	0	17.5409	7.03857	85.5998	0.173909	44.9219	23.1407	27.9948	21.9938	12.1798		9.22847	113.339	28.8163	37.5368	27.3231	91.9874	22.5284	11.2656	14.1306	18.0913	1.28736	9.06755	32.0501	33.2882	21.1503
16.8	117.04	28.2872	86.0929	110.994	102.584	110.053	67.5586	111.464	91.7941	81.4476	90.7315	25.6738	18.3659		37.1884	1.18052	31.0367	52.4296	18.1736	43.1044	22.8677	37.313	3.12171	18.5831	9.72286	88.5766	12.1472	22.3996	16.3823	27.6151	21.5625	11.9409		21.5492	48.547	23.1591	61.8863	6.48771	92.3924	52.695	4.76226	0	23.5971	0	29.7709	30.4039	27.2575	17.3186
19.6	110.216	87.9072	74.7037	110.666	92.5392	106.721	108.644	113.983	118.484	83.9584	100.782	14.0292	10.0359		52.7689	1.03758	41.7902	43.5613	16.3259	14.8771	13.6417	36.7063	3.82968	14.2914	2.05706	22.8229	27.5737	0	12.6285	20.2608	16.2425	8.99477		34.4884	49.9333	43.8698	104.458	7.80456	101.712	2.58277	6.8032	0	36.7462		34.9993	38.4907	34.7149	22.0568
22.4	112.76	95.2153	86.1246	121.989	93.3053	109.943	94.0885	128.845	106.13	101.725	105.013	12.8908	9.22151		62.0787	1.19582	42.4139	41.9208	22.3418	18.2244	12.9688	41.3178	1.78681	10.4326	3.7406	1.36639	1.9442	13.9029	7.29231	18.8619	18.5467	10.2708		44.3396	43.8033	34.6804	78.7324	11.0709	86.804	45.2982	0	0.579693	35.72		2.98784	34.9106	28.404	18.047
25.2	107.93	94.0306	91.4144	118.989	92.16	108.121	107.78	137.053	114.884	78.4756	105.084	15.8748	11.3562		71.8592		31.5645	32.8976	24.2197	58.5058	7.79682	40.2268	19.4559	26.3279	8.38082	0	28.0079	89.0542	9.71509	32.0009	24.706	13.6818		30.2581	0	22.0206	59.8276	7.43079	49.03	53.2056	0	2.97627	52.3309		12.0143	26.2813	22.4899	14.2894
28	117.275	101.426	98.6281	114.904	100.582	107.04	105.995	135.695	101.321	118.148	110.102	10.9325	7.82061		61.5782		37.8413	22.6967	21.7694	44.0348	62.4675	41.3848	3.14783	29.4597	3.70015	0.989668	14.1832	48.3761	9.14587	28.6268	20.3741	11.2828		56.649		30.1179	38.5016	4.16802	13.3494	86.3991	48.9729	28.5504	35.7839		7.87207	35.0364	23.5359	14.954
30.8	105.01	101.305	98.2988	113.237	89.4072	107.246	104.987	130.311	99.861	120.823	107.049	11.1805	7.99803		42.0624		37.9612	19.8713	12.131	35.5801	46.2764	35.3584	2.0435	9.35501	6.68255	9.2048	29.6345	30.1608	14.5239	23.6318	14.1709	7.84757		0.376263		31.7112	34.6545	22.2716	6.70973	89.8253	27.1885	4.65364	29.2929		17.4688	26.4152	24.0057	15.2525
33.6	120.786	95.252	81.2774	112.595	96.6277	113.159	102.703	140.315	106.887	118.564	108.817	15.478	11.0723		91.8131		21.1398	19.9547	7.28723	26.4125	30.69	39.6445	0.530965	15.1219	14.775	9.19307	19.4567	4.966	23.8301	23.2011	21.5569	11.9378		6.53224		25.4584	0	18.7214	12.5235	96.1669	3.7795	0	19.6179		0	18.28	27.393	17.4047
36.4	110.075	98.7196	91.467	107.875	96.6822	114.189	105.659	124.925	110.39	120.872	108.085	9.96722	7.13012		11.6469		13.2282	25.6366	5.62871	17.9271	11.348	42.2316	16.4566	21.8125	13.8625	14.4053	24.1085	9.08813	31.0158	18.4569	9.39646	5.20358		21.3367		0	2.3399	17.8585	4.44561	80.581	0		34.4208			20.1228	25.5883	16.258
39.2	117.332	96.9802	97.4316	109.023	90.8199	109.91	102.205	116.943	115.118	117.411	107.317	9.31768	6.66547		30.5681		22.018	20.4469	9.34746	19.7476	19.8473	39.7162	10.9233	26.772	5.45023	10.3294	7.82659	8.73019	36.6483	19.1694	10.6718	5.90983		1.13023		22.5153	36.8431	16.9241	3.26803	57.0931			41.6002			25.6248	19.1106	12.1423
42	110.905	98.4451	90.2833	88.4604	94.8435	112.472	110.077	120.496	119.175	118.232	106.339	11.623	8.31461		53.5895		12.5617	25.3677	28.4326	39.0592	45.4327	37.2594	11.3234	18.6434	0.245967	3.01135	12.0847	32.5365	26.6691	24.7298	15.3496	8.50031		0.34066		27.2075	38.0803	4.5645	7.34738	86.9467			33.6372			28.3035	27.6428	17.5634
44.8	114.058	103.84	78.7716	111.241	97.0659	107.469	112.806	118.095	117.657	118.915	107.992	11.7306	8.39154		38.5505		6.27023	27.774	0	41.326	39.5765	29.8587	3.85746	28.7777	0.620032	57.3752	25.1778	18.2334	31.2386	24.9026	16.6007	9.19315		13.2138		43.117	11.9557	0	0.867262	61.0538			33.9131			23.4458	21.4046	13.5998
47.6	113.761	97.2744	94.7837	111.503	97.6912	101.471	115.827	108.438	107.773	120.477	106.9	8.30151	5.93854		50.5175		9.77667	36.3423		51.1258	35.8924	26.665	8.74846	38.8698	0	2.68395	22.41	43.2443	10.8058	25.9294	17.3755	9.62224		20.8503		19.4285	18.7527	1.10641	0	81.3517			22.8623			23.4789	25.2051	16.0146
50.4	107.882	99.3822	97.5703	104.096	101.972	99.6989	121.603	99.3225	122.292	116.757	107.058	9.14299	6.5405		23.2046		19.0392			26.1225	21.0476	34.6745	3.23251	35.9062	0.249525	4.68079	1.80193	18.9022	23.2129	17.6729	11.9085	6.5947		4.83207		0	0	11.2313		67.7143			19.9434			17.2868	23.5918	14.9895
53.2	117.253	98.4616	92.4998	113.169	103.333	96.701	114.125	100.404	112.955	119.474	106.838	9.11559	6.5209		73.5505		24.0083			14.3592	30.1544	35.3605	7.28772	46.4058	1.74501	2.11074	11.3672	16.9937	18.5113	23.4879	19.8043	10.9673		16.8271		10.8334		16.2205		75.3496			20.3728			27.9207	23.9099	15.1916
56	119.201	83.8016	90.6972	106.924	98.8778	96.7666	103.471	104.901	107.956	114.35	102.695	10.0497	7.1891		34.9712		25.009			21.3503	32.7734	38.172	8.8974	40.1172	3.81343	27.4784	8.42143	2.27562	19.0453	21.8604	12.9033	7.14558		12.737		13.9944		2.1551		73.5015			14.7841			23.4344	25.4476	16.1686
58.8	114.166	93.5163	103.51	110.696	98.5827	94.2097	101.094	101.868	108.618	118.179	104.444	7.85445	5.61873		23.7809		34.0779			19.027	25.6434	43.034	10.4103	47.4846	4.77193	4.6482	22.3647	29.729	13.4291	23.2001	13.2644	7.34555		10.6337		16.2427		7.28672		80.2004			22.3753			27.3478	26.9194	17.1037
61.6	117.073	90.5905	80.7721	106.366	97.7471	95.7081	101.774	112.253	107.554	116.791	102.663	11.1136	7.95022		43.0352		28.245			34.723	28.5098	36.6124	8.33196	38.2977	12.8783	14.065	44.6004	59.0067	8.46809	29.7311	15.3948	8.52535		23.8582		0		27.9769		76.768			11.9627			28.1132	26.2168	16.6574
64.4	115.604	97.3893	72.6901	108.228	93.3404	97.4999	114.991	108.224	113.483	115.895	103.734	13.0452	9.33197		4.68145		37.1024			43.7854	23.983	35.1122	13.8599	33.6428	3.0224	3.5689	28.1422	14.6035	12.8462	21.1959	13.6889	7.58064		42.4802		9.22534		0		78.6804			0			26.0772	30.5947	19.4389
67.2	120.967	111.139	91.4471	106.889	97.9502	92.0531	114.458	109.189	121.22	115.416	108.073	10.3989	7.43891		14.3874		36.1723			47.4488	16.1622	35.7738	9.49357	35.1042	3.37351	12.8866	6.13189	9.17023	18.1258	20.3525	13.8058	7.64542		2.96243		12.1584				72.2884						29.1364	30.7432	19.5333
70	116.976	114.247	93.1254	109.743	98.265	91.617	109.59	112.708	115.286	109.561	107.112	8.82817	6.31529		32.7278		31.9642			27.9482	10.4558	35.9724	6.80928	32.5031	2.67368	40.4233	25.6527	2.01036	16.9619	22.1752	13.1345	7.27366		0.853736		0				62.2093						21.021	29.1266	18.5062
72.8	113.056	113.609	87.4678	105.042	93.5293	100.104	90.9061	111.871	115.552	112.098	104.324	10.0247	7.17124		38.907		12.7982			11.2582	5.44745	34.6333	7.22435	37.7694	7.63315	50.2022	7.9232	0	33.5379	20.6112	16.2798	9.01547		1.89746		3.67251				72.8023						26.1241	33.0145	20.9764
75.6	111.471	112.088	86.8265	102.566	98.5013	98.7201	97.8303	121.329	115.025	109.559	105.392	9.73536	6.96425		48.5888		30.6668			12.179	12.3641	43.1334	9.94476	43.2294	8.1196	36.302	7.34622		28.9502	25.5295	15.1874	8.41052		12.5981		31.0841				73.3465						39.0096	25.4257	16.1547
78.4	108.449	109.467	94.1253	110.571	94.5976	92.8278	83.7372	122.527	115.612	111.169	104.308	11.5875	8.28921		36.7839		13.5313			27.2328	16.1515	43.5408	5.88036	42.3996	18.3782	36.1952	17.8468		28.128	26.0062	12.0028	6.64692		50.9379		0				72.2292						41.0557	30.3041	19.2543
81.2	112.328	113.622	83.2516	105.68	103.147	95.4505	109.891	124.135	115.022	110.232	107.276	10.7805	7.71194		21.8308		15.0094			40.4783	18.4645	44.2226	13.6551	42.6048	22.9362	32.803	12.7587		7.54456	24.7553	12.5021	6.92341		23.7698						77.3384						50.5541	26.7843	17.0179
	109.446	103.577	88.4111	104.457	89.2203	91.6894	95.4385	125.265	115.361	109.41	103.228	11.4931	8.22164		9.52365		7.5732			34.2187	26.6628	33.4951	7.62896	38.8849		19.6625	32.5707		17.4762	22.7697	11.3593	6.29057		4.7707						71.7363						38.2535	33.4828	21.274
	102.426	110.136	92.8855	109.436	96.4226	101.857	114.298	121.197	113.087	105.359	106.71	8.1729	5.84654		25.4961		11.0412			34.8013	45.7135	39.5287	10.2417	32.9713		1.47936	12.4765		3.42092	21.7171	15.1016	8.36298		14.068						71.2194						42.6437	28.5757	18.1561
	108.814	99.9621	99.1844	110.387	96.6445	101.037	109.929	117.111	115.068	105.425	106.356	6.65143	4.75815		33.3486		37.1518			18.1555	45.0174	21.0794	9.9282	39.6866		2.9961	22.316		0	22.968	14.8264	8.21058		4.77254												4.77254	0	#NUM!
	99.4461	97.4175	99.3916	105.476	97.9282	101.611	113.75	105.957	107.695	103.001	103.167	4.86469	3.47999		21.941		0			15.612	30.9507	21.2647	10.4921	41.5056		11.1363				19.1128	12.0918	6.69623		1.84144												1.84144	0	#NUM!
	111.28	102.8	89.18	101.481	101.062	97.2111	122.925	104.575	108.242	100.08	103.884	8.52548	6.09876		26.7481		0			13.4237	21.5289	13.4165	9.23343	32.6477		8.72585				15.7155	9.94108	5.50519		3.9847												3.9847	0	#NUM!
	111.197	109.148	84.1278	105.069	98.741	100.259	116.413	95.4653	101.889	103.286	102.56	8.52741	6.10014		19.7725		18.8218			33.9758	32.9126	11.2912	12.2769	39.1773		24.9458				24.1467	9.70601	5.37501		22.2807												22.2807	0	#NUM!
	114.625	99.2294	92.8172	105.416	100.412	98.3498	117.403	98.7735	104.674	102.697	103.44	7.16572	5.12605		20.9359		31.913			44.8218	34.3786		10.8522	36.2411		0				25.5918	14.6104	8.09095		29.2835												29.2835	0	#NUM!
	109.263	101.028	85.1487	107.006	97.8334	96.4143	120.795	104.916	104.098	102.833	102.934	8.77168	6.27488		36.4236		25.6465			16.1164	25.5924		12.2817	30.6655		2.97225				21.3855	10.6758	5.91206		12.143												12.143	0	#NUM!
	95.0272	104.037	97.6404	109.071	100.13	85.1156	110.683	113.978	105.486	103.848	102.502	8.01414	5.73297		22.395		20.0758			43.3346	33.293		8.41809	34.1234		4.46902				23.7299	13.117	7.26395		14.1167												14.1167	0	#NUM!
	95.916	100.726	80.2226	106.793	103.672	80.3201	95.3589	114.323	105.458	104.827	98.7617	10.5816	7.56966		18.2433		31.6265			38.1158	50.7589		9.30463	17.2226		1.54701				23.8313	15.9124	8.81198		10.2222												10.2222	0	#NUM!
	103.886	103.373	81.133	104.688	103.601	85.5634	119.355	118.305	104.233	101.958	102.61	11.354	8.12217		26.8863		2.61056			15.4641	24.6356			15.2311						16.9655	8.5858	4.75466
	110.588	92.0864	81.4417	102.655	106.273	97.8912	115.066	119.881	106.943	100.981	103.381	10.6165	7.59458		14.5345		1.45245			10.6803	26.0395			13.0085						13.143	7.88681	4.36757
	111.655	102.652	79.4765	107.484	105.312	96.8643	113.231	116.407	103.6	105.221	104.19	9.83376	7.03465		26.1933		0			4.31777	18.4891			14.0931						12.6187	9.47674	5.24804
	108.799	85.0011	87.8711	105.445	100.823	101.396	117.616	116.167	103.422	102.214	102.875	9.93681	7.10837		3.16735		10.2021			28.4622										13.9439	10.6601	5.90338
	102.774	97.2753	88.2675	108.007	101.395	82.555	112.586	117.838	93.9662	101.465	100.613	10.1713	7.27609		4.04759		15.6711			32.5934										17.4374	11.7205	6.49061
	98.6533	92.2123	88.574	111.705	99.1768	84.0401	107.932	112.343	101.249	103.331	99.9216	9.01812	6.45117		18.7863		6.59026			36.5315										20.636	12.2932	6.80776
	104.601	86.2328	87.881	110.496	96.2228	86.1002	97.9259	111.908	100.761	102.246	98.4375	8.95842	6.40847		11.2263		22.1651			42.2779										25.2231	12.8598	7.12154
	109.213	88.9049	89.3148	112.715	93.2628	88.3712	107.832	108.646	95.5711	95.74	98.9572	9.09634	6.50713		14.5515		13.5471			47.0297										25.0428	15.5525	8.61271
	108.552	91.0688	87.7243	111.738	102.76	90.4342	107.382	97.2093	94.5033	92.4473	98.3819	8.14773	5.82853		7.98406		14.4203			68.6289										30.3444	27.1985	15.062
	105.645	76.8652	87.9586	105.907	97.848	91.2483	99.6814	99.4015	102.464	91.4737	95.8493	8.57407	6.13352		12.7841		23.9401			32.8451										23.1897	8.20702	4.5449
	110.012	79.916	84.8501	108.459	98.4409	94.4939		100.216	104.285		97.5841	10.057	7.19434		17.1559		0													8.57794	8.57794	4.7503
	95.1788	82.6822	91.4728	102.203	100.896	93.1205		107.186	100.997		96.7172	7.20481	5.15401		11.8257															11.8257	0	#NUM!
	99.4861	81.7644	77.2071	105.61	100.979	87.3288		112.718	105.43		96.3154	11.8739	8.4941		12.7021															12.7021	0	#NUM!
	107.081	83.8071	83.6728	112.364	101.314	91.2617		108.78	102.28		98.8199	10.4941	7.50705		0
	105.63	86.8998	85.7321	107.911	98.2824	87.953		109.59	102.252		98.0314	9.24384	6.61264
	102.97	85.5318	77.7546	109.026	94.3564	87.191		110.602	100.207		95.9547	11.0222	7.8848
	99.6358	75.891	81.4417	106	96.3106	84.9059		107.952	103.059		94.3994	11.3186	8.0968
	105.044	80.2324	84.2411	110.058	95.082	81.1807		94.9956	103.19		94.2529	10.6949	7.65063
	92.888	81.2126	79.2566	111.468	91.9882	69.6207		81.4433	101.965		88.7303	12.6718	9.06486
	87.6278	78.3976	86.6297		90.8585	69.4663		79.7855	100.135		84.7	9.13695	6.53618
	99.3695	79.056	84.4122		94.2429	68.4977		83.9816	99.8031		87.0519	10.6275	7.60249
	93.0563	85.661	79.7753		94.3521	77.4427		93.7787	102.904		89.5672	8.35663	5.97797
	91.7898	87.332	80.2274		93.3763	77.3349		93.8843	103.741		89.6694	8.28745	5.92849
	91.1591	83.6758	76.8261		93.9099	77.6452		95.8323	103.82		88.9813	9.26264	6.6261
	91.167	73.8922	83.8144		94.8969	85.9529		99.1855	100.119		89.8611	8.66911	6.20151
	88.782	82.2132	73.7978		93.4234	86.112		96.292	95.362		87.9975	7.48081	5.35145
	76.2542	77.5074	77.5498		96.3588			88.1267	94.5929		85.065	8.35594	5.97748
		82.4129			91.026			83.1987	93.9099		87.6369	4.94528	3.53764
		77.6962			90.739			83.643	92.4075		86.1214	5.87291	4.20123
		85.8623			86.6863			72.706	89.5848		83.7098	6.50178	4.6511
		86.4005			84.3615			64.7603	91.6566		81.7947	10.1886	7.28848
		83.0135			84.7863			69.4176	91.7029		82.2301	8.07842	5.77895
		86.7455			84.9163			69.3136	86.7759		81.9378	7.3274	5.24171
		79.9553			87.748			71.0873	85.7874		81.1445	6.47543	4.63224
		73.2403			88.0311			80.9432	86.6129		82.2069	5.8166	4.16095
		83.8262			79.5936			83.2395	89.5905		84.0624	3.57989	2.5609
		82.4965			86.9013			82.3823	87.1928		84.7432	2.30648	1.64996
		84.9461			84.5167			52.0436	83.1852		76.1729	13.9462	9.97649
		80.8977			81.0889			64.77	84.1728		77.7324	7.59585	5.43375
		80.8211			82.4811			59.8724	75.5807		74.6888	8.92534	6.3848
		85.4652						63.3414	80.9714		76.5927	9.54795	6.83019
		78.766						40.3117	78.015		65.6976	17.9531	12.8429
		81.8759						62.2216	79.8747		74.6574	8.83131	6.31754
		83.4969						75.932	78.4174		79.2821	3.14829	2.25215
		87.6376						49.9323	78.9781		72.1827	16.1256	11.5356
		84.6518						58.1523	84.9032		75.9024	12.5517	8.97891
		84.8988						62.5152	69.0057		72.1399	9.40297	6.72648
		88.0819						51.6853	79.2946		73.0206	15.507	11.093
		85.3899						54.9862	71.178		70.518	12.421	8.88546
		74.8672						44.9426	77.0482		65.6194	14.6477	10.4784
		83.5586						51.1662	79.2821		71.3357	14.3684	10.2785
		80.1243						45.592	74.3227		66.6797	15.0982	10.8006
		79.1034						67.5152	70.0626		72.2271	4.9723	3.55697
		72.9454						61.2198	72.601		68.9221	5.44813	3.89736
		81.1422						44.1244	80.9866		68.751	17.4138	12.4571
		83.2235						41.4809	73.5281		66.0775	17.8371	12.7599
		85.418						59.1724	76.8811		73.8238	10.9306	7.81931
		82.9249						53.7732	71.7891		69.4957	12.0111	8.59221
		81.7391						47.6441	65.1805		64.8545	13.9211	9.95857
		84.1851						51.291	77.1493		70.8752	14.1428	10.1172
		81.8907						58.9486	75.0941		71.9778	9.62178	6.88301
		77.2394						39.7908	74.6915		63.9072	17.0846	12.2216
		76.9409							75.8802		76.4106	0.530359	0.379396
		82.1405							75.3354		78.738	3.4025	2.434
		81.5029							71.7569		76.6299	4.87297	3.48592
		84.4059							74.8698		79.6378	4.76803	3.41085
		82.8963							75.7961		79.3462	3.55006	2.53956
		81.7816							74.2277		78.0046	3.77693	2.70185
		77.7205							69.1779		73.4492	4.27128	3.05549
		82.6752							68.6987		75.6869	6.98824	4.99908
		79.1857							66.1597		72.6727	6.513	4.65912
		76.4952							72.8836		74.6894	1.80581	1.2918
		76.32							76.5937		76.4568	0.13687	0.0979108
		82.1487							74.2761		78.2124	3.9363	2.81586
		78.6181							79.2912		78.9547	0.33654	0.240746
		75.6346							74.7886		75.2116	0.423007	0.302601
		63.4368							72.0237		67.7302	4.29348	3.07137
		70.6149							73.3273		71.9711	1.35619	0.970162
		77.7435							74.9315		76.3375	1.406	1.00579
		76.2032							70.6906		73.4469	2.75627	1.97172
		75.8833							71.7026		73.793	2.09034	1.49534
									71.5424		71.5424	0	#NUM!
									68.8928		68.8928	0	#NUM!
									60.3692		60.3692	0	#NUM!
									62.1056		62.1056	0	#NUM!
									67.2203		67.2203	0	#NUM!
									67.8863		67.8863	0	#NUM!
									72.005		72.005	0	#NUM!
									74.0944		74.0944	0	#NUM!
									75.7247		75.7247	0	#NUM!
									71.978		71.978	0	#NUM!
									74.0845		74.0845	0	#NUM!
									69.9536		69.9536	0	#NUM!
									67.102		67.102	0	#NUM!
									64.5132		64.5132	0	#NUM!
									71.9215		71.9215	0	#NUM!
									73.7372		73.7372	0	#NUM!
									72.4488		72.4488	0	#NUM!
									77.2359		77.2359	0	#NUM!
									71.4013		71.4013	0	#NUM!
									69.0582		69.0582	0	#NUM!
									72.6347		72.6347	0	#NUM!
									75.5652		75.5652	0	#NUM!
									75.1739		75.1739	0	#NUM!
									63.7283		63.7283	0	#NUM!
									66.605		66.605	0	#NUM!
									59.709		59.709	0	#NUM!
									63.5768		63.5768	0	#NUM!
									67.0487		67.0487	0	#NUM!
									65.2927		65.2927	0	#NUM!
									65.8606		65.8606	0	#NUM!
									72.4316		72.4316	0	#NUM!
									65.5864		65.5864	0	#NUM!
									73.6051		73.6051	0	#NUM!
									59.6118		59.6118	0	#NUM!
									74.8639		74.8639	0	#NUM!
									66.1141		66.1141	0	#NUM!

## Sheet: Control
Time	Rh5									CSS											PTRAMP												Average	SD	95% CI
0	0	0	0	0	0	0	0	0	0	0	0	0	0	0	0	0	0	0	0	0	0	0	0	0	0	0	0	0	0	0	0	0	0	0	0
2.8	31.4777	11.3491	33.0071	10.9061	0.924545	78.9665	21.1201	78.7589	14.632	25.2756	1.19714	89.5163	21.4969	28.6813	119.113	107.18	114.825	0.108637	20.5147	109.013	35.1131	6.83698	51.2916	66.9071	109.29	37.0491	48.8099	46.2592	85.9621	19.9362	36.6885	32.6131	46.7131	36.7109	13.2357
5.6	93.9203	31.4253	36.8546	1.50385	81.0254	63.8182	82.608	35.3001	7.3157	34.9478	3.52544	31.5844	100.42	82.505	82.5233	130.507	116.712	54.6789	19.067	124.519	28.5091	22.352	70.6548	25.8582	80.3413	107.244	55.737	63.5262	46.751	67.3869	23.9289	9.22698	56.7587	36.1169	13.0215
8.4	70.3667	58.6677	67.364	29.4971	101.726	77.4892	68.9882	76.4632	6.24533	29.6819	8.08121	19.6152	35.5915	99.9716	90.0054	72.1217	38.3797	91.877	47.8206	85.3318	15.0776	39.0172	36.536	55.1123	90.5973	109.887	54.7341	90.599	85.4274	60.1397	64.1359	89.9241	61.4523	28.5348	10.2879
11.2	56.3709	88.8067	90.9202	77.8774	107.261	87.9833	37.6946	36.5808	20.2491	50.5646	39.759	122.587	84.8195	110.737	110.61	66.9706	86.8173	100.111	93.6726	71.3789	54.3814	80.6323	28.7019	111.161	99.4586	95.7741	57.9009	65.6857	62.8966	78.3769	86.2234	127.62	77.8308	27.3456	9.85914
14	73.5646	86.9892	91.3996	74.5358	106.136	85.441	67.5657	51.9015	40.2146	81.1309	39.7826	120.214	112.474	111.842	116.874	81.3561	123.097	114.102	101.214	91.706	72.5165	88.3205	52.0903	103.1	102.088	94.2596	99.2616	74.9622	104.849	107.145	124.472	121.577	91.1307	23.3082	8.40349
16.8	63.3177	110.333	93.5781	83.0147	110.105	60.9685	102.065	91.4091	66.1994	103.638	48.5216	123.751	109.525	110.265	114.022	104.835	118.362	119.552	90.0939	121.656	84.9394	82.3928	66.7644	116.049	97.0469	103.049	90.6515	81.5938	116.434	115.242	125.77	118.482	98.2383	20.3947	7.35308
19.6	83.3023	100.281	86.7915	99.7391	105.935	52.9535	75.8959	123.15	97.9059	108.813	73.7158	121.655	113.003	107.9	122.073	126.686	126.032	121.478	81.7512	120.443	105.905	95.3221	70.1487	109.293	98.0397	104.614	85.4684	90.6158	124.923	113.066	127.135	124.151	103.068	18.9986	6.84974
22.4	88.151	88.0008	86.0933	93.2696	102.615	95.9037	108.367	126.479	105.678	108.22	82.6654	119.051	114.425	107.96	125.134	128.332	129.303	119.921	106.29	127.957	111.464	94.9272	83.1784	93.1255	103.396	118.506	84.3664	104.516	125.383	114.491	117.614	126.27	107.533	14.7993	5.33573
25.2	87.8038	68.6698	90.5781	109.206	93.1157	106.737	115.257	126.942	106.067	109.438	97.848	115.716	114.599	111.231	126.004	126.411	131.546	130.633	113.17	129.82	105.321	100.234	70.1333	108.64	98.0238	106.629	85.5083	96.7261	122.986	111.895	121.177	119.709	108.055	15.9452	5.74884
28	76.1675	91.4065	91.5152	102.79	101.774	104.922	118.663	123.804	106.76	114.347	101.503	108.716	110.182	110.025	122.95	126.743	133.752	131.118	128.823	125.889	107.701	97.7424	67.8621	104.117	101.673	93.9901	83.4171	92.3387	118.982	115.816	117.508	130.747	108.242	16.0309	5.77974
30.8	86.7524	102.187	93.9154	102.168	99.9529	91.9468	108.706	120.948	105.728	114.178	93.2651	120.624	113.53	107.003	123.584	124.73	136.608	124.533	126.703	114.817	109.446	102.81	83.0015	112.779	113.002	101.295	99.0976	93.7868	121.355	104.164	105.851	126.051	108.891	12.7433	4.59447
33.6	81.0252	99.7085	86.9071	114.33	96.6752	69.0696	105.415	123.771	101.486	120.285	102.893	115.942	106.564	109.22	123.304	123.075	133.6	124.367	127.769	119.013	108.49	107.151	82.9702	84.9827	108.167	113.026	102.745	94.7343	116.065	110.935	111.808	134.275	108.118	15.3375	5.52977
36.4	74.4721	94.1524	91.4122	110.889	99.5198	72.0832	114.286	121.118	97.8841	109.671	97.3427	115.392	120.237	117.932	128.54	123.834	137.261	122.093	131.846	124.135	96.3943	102.003	77.8537	108.586	107.448	103.788	102.242	93.6677	112.133	94.1253	115.75	126.945	107.657	16.0198	5.77576
39.2	58.437	92.9262	90.1216	103.038	95.8866	77.8051	114.15	121.555	99.1393	111.463	100.103	113.84	121.296	114.374	126.698	125.849	126.203	117.997	127.342	122.53	114.145	100.469	87.2224	84.0071	112.201	108.131	107.291	92.4708	106.011	113.69	117.652	134.557	107.456	16.378	5.90488
42	91.2522	82.612	80.5438	109.084	99.178	80.0858	116.83	121.27	94.623	117.676	103.418	107.289	117.385	113.98	127.551	121.999	129.763	119.718	117.646	121.592	104.198	69.877	81.8484	85.855	115.956	114.632	96.3819	90.1882	114.209	103.353	111.849	137.229	106.221	16.494	5.94671
44.8	77.3898	87.2194	80.5575	110.01	101.137	100.956	118.592	123.303	93.0729	122.711	105.108	105.852	122.244	116.723	125.793	120.801	135.265	114.384	123.389	120.656	110.21	96.432	87.7163	94.8262	103.873	117.821	98.3208	85.5298	119.33	105.069	102.48	134.748	108.172	15.0826	5.43787
47.6	82.0714	78.2589	83.4289	110.592	100.891	99.2872	116.583	120.257	101.473	126.696	112.282	106.415	122.318	109.189	126.321	123.223	133.974	118.835	117.504	121.38	108.882	80.5664	94.4204	96.8011	109.498	117.073	106.346	89.7677	120.45	76.943	102.242	138.214	107.881	16.1186	5.81138
50.4	83.9997	78.9277	91.1592	115.975	102.072	86.7059	119.736	119.708	84.7622	117.702	103.833	103.955	126.003	115.797	128.73	119.851	132.841	122.049	123.194	116.67	111.357	71.4387	95.974	80.7883	77.1231	118.433	99.2527	88.3029	111.215	90.4088	117.333	143.231	106.204	18.1831	6.55569
53.2	70.398	83.8323	91.62	119.057	102.097	98.8363	109.329	116.883	96.6659	118.79	97.8434	108.081	128.45	113.499	123.912	123.849	129.367	125.958	125.387	116.23	101.059	95.0569	95.2755	87.3975	100.166	116.45	92.3072	90.5563	113.641		122.012	139.734	108.185	15.819	5.70337
56	88.0905	92.1578	90.6973	111.001	98.1507	92.459	114.069	116.872	98.3787	109.459	107.182	105.684	123.934	112.239	127.55	125.548	121.517	121.626	126.247	121.723	110.158	97.8126	62.1774	89.1415	107.53	120.457	73.3915	101.167	112.896		117.447	136.787	107.534	16.3244	5.88557
58.8	86.7396	102.953	87.5845	112.695	104.871	87.4153	108.716	113.892	83.1585	111.84	101.959	107.422	122.897	106.466	118.057	127.486	116.882	122.904	131.576	124.93	103.324	55.6976	93.6115	89.6555	97.9217	105.047	94.3679	97.2884	115.278		117.191	137.625	106.047	16.5695	5.97394
61.6	86.4486	107.962	91.7205	111.314	100.678	89.7081	108.224	117.911	96.5496	112.657	102.508	106.914	126.655	107.487	111.186	123.128	121.611	122.926	127.461	119.482	108.448	103.209	90.9674	87.5308	104.727	107.472	98.5408	99.8922	109.001		120.084	134.898	108.3	12.2911	4.43142
64.4

## Sheet: Control before internalisation
Time	Rh5									CSS											PTRAMP												Average	SD	95% CI
0	0	0	0	0	0	0	0	0	0	0	0	0	0	0	0	0	0	0	0	0	0	0	0	0	0	0	0	0	0	0	0	0	0	0	0
2.8	31.4777	11.3491	33.0071	10.9061	0.924545	78.9665	21.1201	78.7589	14.632	25.2756	1.19714	89.5163	21.4969	28.6813	119.113	107.18	114.825	0.108637	20.5147	109.013	35.1131	6.83698	51.2916	66.9071	109.29	37.0491	48.8099	46.2592	85.9621	19.9362	36.6885	32.6131	46.7131	36.7109	13.2357
5.6	93.9203	31.4253	36.8546	1.50385	81.0254	63.8182	82.608	35.3001	7.3157	34.9478	3.52544	31.5844	100.42	82.505	82.5233	130.507	116.712	54.6789	19.067	124.519	28.5091	22.352	70.6548	25.8582	80.3413	107.244	55.737	63.5262	46.751	67.3869	23.9289	9.22698	56.7587	36.1169	13.0215
8.4	70.3667	58.6677	67.364	29.4971	101.726	77.4892	68.9882	76.4632	6.24533	29.6819	8.08121	19.6152	35.5915			72.1217	38.3797	91.877	47.8206	85.3318	15.0776		36.536			109.887	54.7341	90.599	85.4274	60.1397	64.1359		57.7633	28.5544	10.2949
11.2	56.3709	88.8067	90.9202	77.8774	107.261	87.9833	37.6946	36.5808	20.2491		39.759	122.587				66.9706			93.6726				28.7019			95.7741		65.6857	62.8966	78.3769			69.8983	28.0327	10.1069
14	73.5646	86.9892	91.3996	74.5358	106.136	85.441	67.5657					120.214							101.214											107.145			91.4205	16.1777	5.83267
16.8		110.333	93.5781		110.105	60.9685	102.065					123.751							90.0939														98.6991	18.625	6.71501

## Sheet: Non-invading control
Time (s)	Rh5												CSS										PTRAMP									Mean	SD	95% CI
0	0	0	0	0	0	0	0	0	0	0	0	0	0	0	0	0	0	0	0	0	0	0	0	0	0	0	0	0	0	0	0	0	0	0
2.8	69.8656	8.54175	10.715	32.9241	19.7654	6.60805	87.9478	5.25843	5.94296	88.0236	79.1153	18.6248	34.986	19.7021	24.5415	19.7087	1.41863	23.2274	51.3258	3.77	25.5961	1.49015	7.83068	75.3864	37.3558	82.2524	106.879	54.4195	34.4301	2.95739	37.0501	34.7632	30.3653	11.1381
5.6	64.7871	51.5986	32.1857	40.6521	100.613	24.7381	104.063	77.9829	32.4374	32.5962	8.33122	9.15723	20.4603	10.3475	16.546	10.6087	11.5277	38.8786	48.177	16.6715	25.8098	1.57692	0	81.7537	93.315	76.7194	105.743	45.7342	17.8401	41.2564	37.2789	41.2706	31.3385	11.4951
8.4	48.9037	6.3483	9.23115	14.1919	94.5821	1.66588	117.6	46.8969	16.6828	29.3444	22.8462	14.0043	47.4244	9.23005	8.04143	23.701	0	60.4291	73.152	3.60855	4.10832	11.3	0	62.6446	78.8652	29.2835	102.88	41.366	27.1349	19.4667	13.6332	33.5022	31.866	11.6885
11.2	56.8785	23.2025	26.9166	10.9392	70.0939	0.187408	11.3513	13.0937	54.9305	16.0995	17.9226	0	48.8457	20.048	32.0608	44.5434	31.6271	69.6445	0	5.60162	10.6654	6.71818	26.3667	85.3559	94.1306	38.251	67.5819	37.8568	23.8177	11.5287	16.5795	31.3819	25.4128	9.3215
14	48.2096	4.24631	20.3958	11.5612	19.1893	0.947683	5.83352	8.49829	18.416	0	19.7018	53.7984	17.7367	0	42.5422	65.3464	50.5394	26.0982		0	0.464638	0.893778	0	72.26	107.539	71.0831	100.315	49.6713	18.5668	10.0349	39.1667	29.4352	29.9864	10.9991
16.8	75.3144	9.18056	20.023	32.4439	57.6904	13.5096	11.4678	13.8845	15.6526		4.0509	0	26.1593	12.933	46.5856	43.8662	48.19	5.88587		0	1.97978	8.21034	2.8964	71.1137	81.846	0.883517	106.717	24.6542	13.1542	4.87558	30.6311	27.0276	27.788	10.1927
19.6	100.804	9.4467	30.6866	34.8247	52.4876	3.19077	14.0379	12.6344	15.9333		16.7888	0	31.8935	10.5241	34.1971	29.8819	49.4964	4.89281		0	0	10.7966	14.0785	89.4477	74.584	5.85365	94.8299	9.65209	25.6179	0.449684	91.5132	29.9498	30.9303	11.3453
22.4	76.4534	30.6249	45.1522	70.479	24.2775	9.77607	19.2169	7.94246	16.3319		0.689201	0	57.3613	28.1806	35.1156	58.3611	71.3928	5.18528		109.429	1.91915	15.2477	1.36991	92.7671	31.555	0	51.4976	2.31307	17.5701	0.362914	19.411	31.0339	30.0851	11.0353
25.2	54.4479	38.5537	51.8423	57.2193	32.6667	2.84958	24.3285	29.1732	87.6323		0	1.94538	53.903	35.037	34.3891	27.3043	82.859	6.98818		59.4484	2.74575	0	0.864832	87.3508	37.2068		84.6129	3.53501	12.5833	0	5.80541	32.689	29.0262	10.6469
28	35.5456	6.69465	57.0706	54.3779	25.5717	18.7946	24.3459	16.0904	21.9661			0	153.472	29.4286	4.02072	53.5256	88.2	15.1048		41.4396	14.9963	9.93364	1.11424	72.3622	34.0537		82.0006	2.23619	17.2411	0	5.89222	32.7955	34.2276	12.5548
30.8	0	14.8018	61.2781	48.903	24.0719	23.1785	31.0601	3.56236	11.4472			10.2362	134.959	11.4856	7.20857	46.2501	95.1052	40.9039		13.3163	8.25139	0.58066	0	84.9243	40.4789		65.2548	0.399808	35.1949	34.9194	5.00256	31.5842	32.6906	11.991
33.6		22.717	32.0389	12.4542	14.0987	4.84841	24.8353	0.965315	8.07688			0	67.5267	24.956	9.29685	41.0317	87.4704	38.3676		19.2243	3.55288	0	0	94.3097	45.6659		87.9568	0	36.0209	17.459	5.30084	26.8529	28.1886	10.3396
36.4		7.73177	9.97884	24.6823	13.3644	34.1094	28.8325	6.58776	10.2349			15.5688	54.1254	9.81228	9.38692	45.1583	89.3514	42.5024		26.8431	3.80417	3.42893	0	86.1545	47.2799		84.5632	0.710514	37.0556	23.557	0	27.4932	26.39	9.67994
39.2		0	7.46142	2.53379	24.1305	55.0342	22.2188	6.08906	27.3292			1.86105	37.4299	19.5723	14.7527	42.9805	72.2118	57.3888		0	6.76497	0	23.654	85.2142	59.861		78.4398	2.05132	19.5469	9.38785	25.6998	26.9851	25.6574	9.41122
42			23.1579	1.3474	15.8946	69.3176	18.9381	2.46708	19.6062			0	31.9827	19.5791	17.0237	40.6298	54.8422	58.2343		10.6171	3.83955	2.54447	0.911159	57.3293	44.329		76.1104	3.03247	12.4376	15.0528	1.09652	24.0128	23.0183	8.44319
44.8			11.3137	9.73519	6.95645	71.681	23.5547	9.51371	25.1391			0	6.95029	16.2681	11.5518	40.1646	34.3611	58.0394		1.12013	5.27248	28.0697	18.2108	51.6483	31.2099		67.1973	1.34475	4.06665	13.134	7.23276	22.1494	20.5712	7.54559
47.6			43.8552	24.7433	3.3105	59.526	24.9696	0	22.1063			0	9.05495	15.451	11.7259	30.9141	36.6314	48.9372		0.190801	1.67519	17.8706	43.8378	56.0503	31.666		80.0971	1.42669	0	5.79152	10.3895	23.2088	21.7566	7.98038
50.4			44.3677	10.9143	7.27229	43.447	33.9069		13.188			7.80635	9.31286	13.2217	16.7289	32.175	22.5412	49.9645		0	6.86675	17.8003	51.4838	61.0548	35.8801		81.2021	0.618783	7.159	15.0071	1.85033	24.3237	21.1129	7.74427
53.2			56.9673	9.20388	2.13014	24.7321	29.587		16.8876			12.0848	6.14006	12.5115	17.9464	44.2596	43.6365	42.8445			0	42.4674	53.6513	61.7772	44.6221		71.3819	4.59013	5.46599	23.0142	0	27.2131	21.4685	7.8747
56			47.3497	34.2353	69.3166	4.98332	37.5457		16.0548			0	10.277	12.2688	19.913	54.6925	43.289	41.3724			3.06435	30.6021	40.4808	12.7465	32.4817		70.8057	23.9357	0	24.4554	2.68921	27.5026	20.5758	7.54728
58.8			32.789	15.4962	61.2178	12.1557	56.13		14.2708			0	10.8049	11.0692	11.1053	78.4131	68.1875	33.6707			2.8067	20.7392	19.1437	24.7394	58.153		51.3816	38.8352	3.74495	18.8671	7.4067	28.3099	22.6479	8.30732
61.6			83.262	9.99147	64.5135	2.00564	45.7726		17.4401			0	17.9261	18.5671	5.12884	74.2806	86.0443	45.4393			9.0386	9.53687	42.1116	0.416985	85.6777		33.8639	53.2172	20.2246	18.8777	2.14106	32.4121	28.8544	10.5839

## Sheet: Rapa
Time (s)	Rh5											CSS															PTRAMP															Mean	SD	95% CI
0	0	0	0	0	0	0	0	0	0	0	0	0	0	0	0	0	0	0	0	0	0	0	0	0	0	0	0	0	0	0	0	0	0	0	0	0	0	0	0	0	0	0	0	0
2.8	82.1172	25.175	4.89615	52.4459	94.0717	61.3505	6.40408	46.751	2.4013	12.4464	101.98	5.095	82.1874	120.546	74.8121	109.853	23.8474	20.4127	92.1214	58.0252	83.6119	27.6692	23.9638	9.02875	4.1762	71.9354	87.6627	0.201724	0.845556	34.8568	52.6129	41.8934	103.447	102.212	85.8548	71.2785	58.0389	4.61808	100.888	3.16348	3.61556	49.9638	38.0102	11.9975
5.6	91.5797	105.659	45.9748	42.131	47.3116	16.5931	36.1802	75.1591	103.449	13.5502	105.189	43.2784	114.093	111.527	115.87	114.075	107.157	70.2202	19.7827	14.2132	122.626	32.019	0	0	0	55.1175	40.4689	70.5223	0.796354	40.2603	63.5956	42.3236	51.5732	109.038	117.95	50.2974	84.9698	30.875	50.6648	15.2298	0.457754	57.8483	39.3744	12.4281
8.4	64.7594	29.8215	66.4114	90.4833	104.323	67.8357	15.7982	95.6483	58.2886	59.8443	69.2485	49.2515	113.857	108.173	59.5254	128.34	98.3554	7.64418	0	9.64114	117.31	32.822	0	102.21	51.578	56.0762	99.7574	9.94415	6.28384	19.5736	63.6025	31.6244	91.2371	108.256	113.895	49.7997	85.9646	29.0413	6.59268	5.41172	26.402	58.6496	38.6811	12.2093
11.2	65.5667	42.4598	39.953	78.4632	69.5363	17.6544	13.1757	112.057	88.0573	16.8769	72.3373	96.1789	108.569	58.0768	18.0468	128.268	99.9286	108.671	0	10.0817	84.7373	20.4507	43.5262	99.5506	114	57.5606	92.6104	56.6156	5.09212	10.0005	45.0863	36.5485	74.8292	86.8299	29.0894	34.6065	79.1627	81.5668	17.7724	12.9139	44.9035	57.8393	35.7904	11.2968
14	77.3048	81.8053	29.2191	81.8983	99.6435	40.8385	41.0965	108.443	42.1904	0	55.5412	94.0497	116.598	15.2981	26.0785	90.45	98.7468	30.3518	0.241456	17.2417	48.6517	62.5818	32.7705	40.4521	75.981	56.6349	75.4239	98.0438	2.93145	2.20353	17.6517	9.08818	70.6076	30.4351	103.142	60.9587	70.2298	36.4107	3.105	46.4966	46.792	52.1373	33.4091	10.5452
16.8	50.0674	49.2119	31.8811	38.5924	109.153	45.6531	33.699	113.696	30.5152	22.5789	47.4215	96.3035	115.926	77.7814	20.9131	82.4103	92.5812	37.2562	3.29445	1.05087	15.8729	68.2964	26.7765	99.723	118.567	48.0907	88.3526	76.1164	9.33203	3.75462	31.337	28.0607	39.156	19.6495	61.2611	35.9629	86.0783	32.5674	0	43.6015	47.5318	50.7335	33.7256	10.6451
19.6	63.8592	57.0065	43.0954	59.4341	112.474	73.4157	26.322	97.6299	66.8611	54.3184	57.3176	101.065	78.0619	52.6089	35.6912	78.4925	86.8706	45.0982	10.7459	0	5.70461	60.7714	43.8415	86.5304	114.335	63.8429	48.1835	14.2002	9.28362	0	63.6599	8.25739	54.2442	24.5786	47.5031	15.063	64.9317	17.3315		32.098	7.32282	49.5513	30.9539	9.77025
22.4	26.4046	81.8423	8.40768	52.4158	114.587	43.6817	15.5708	98.2554	33.6262	0	99.8933	98.4165	98.2249	29.5178	28.7608	83.0176	24.7656	31.571	4.95858	1.25588	11.4592	85.8399	18.4229	85.2538	61.4909	47.4215	63.4337	0.375147	22.4839	9.94647	55.7011	1.84043	49.8922	19.8484	60.3996	3.4296	66.4603	35.1507		32.2703	7.78892	42.8521	33.3675	10.5321
25.2	56.251	51.3762	4.90832	16.0909	109.922	35.09	59.8348	106.513	60.3884	23.0913	40.2554	105.91	112.485	9.50787	44.3578	93.9862	39.7877	45.1331	89.7455	6.12315	15.0433	94.3102	15.5734	86.0155	45.6753	37.3889	43.6817	0	25.2804	19.8765	45.1588	1.34591	48.8111	44.2784	82.2564	0	101.618	45.6184		48.2209	5.71089	47.9155	33.8627	10.6884
28	58.8182	73.495	4.34882	7.36402	108.607	65.4007	44.2877	105.72	23.4949	0	81.8892	99.4408	97.495	4.61917	53.1411	108.295	7.12339	30.8201	65.9477	11.1809	45.4227	66.656	12.5012	56.244	0	64.9648	56.0072		27.2989	31.0345	45.1087	8.72414	44.8069	52.4032	83.6999	0	81.6463	52.4322		13.6536	6.42201	46.167	33.6364	10.6169
30.8	89.8699	57.8018	5.36097	6.73421	0	53.2207	44.4249	105.285	55.1501		94.5946	54.1465	87.9218	3.54943	46.7935	105.126	14.3092	41.743	82.7237	33.5534	4.28372	68.9315	37.8421	0		54.5515	42.4896		26.222	50.2294	33.4303	18.9466	45.5825	66.1715	83.7298	0	74.7553	79.4902		22.6962	14.4145	46.1102	31.3241	9.88711
33.6	72.8001	3.74343	13.9188	3.73603		50.8527	26.5015	98.5486	16.3129		93.208	69.1187	68.3986	13.7781	63.0562	112.328	26.0042	37.6406	37.4684	35.3852	0	41.8488	0	9.67065		57.4378	26.5788		27.2345	25.4767	17.4476	11.437	59.8779	32.3479	57.3471	9.8728	76.4655	61.0463		36.3149	46.8116	40.0004	28.6941	9.05697
36.4	49.8997	10.0281	8.47453	0		33.3893	17.6138	98.432	0		97.1169	82.1702	82.7596	10.6815	70.5099	110.531	41.9066	32.8685	17.5449	50.8348		21.9232		25.4995		65.654	58.3993		26.9597	24.2397	15.7924	6.75347	82.6304	49.9209	61.0587	35.8357	74.2471	38.4795		39.3027	55.1087	44.0167	29.8698	9.42808
39.2	67.0722	6.05658	5.34453	0		34.8377	33.851	89.5254	0.660419		109.905	97.5284	54.5284	14.4278	63.7567	100.589	57.2608	17.4898	12.0245	40.271		9.72334		19.1656		38.2199	0		43.5799	22.0863	16.1099	9.0465	87.5512	67.0742	6.73491	43.3132	95.0805	49.1922		45.1272	32.4524	40.8702	32.4214	10.2334
42	28.269	7.37312	0.788936	0		45.09	35.1582	104.809	0		108.253	92.2507	61.8985	13.4092	20.8439	100.028	46.6517	12.1607	7.09449	14.7876		8.60226		60.9779		40.4633			44.7391	27.217	12.2667	11.1852	73.1077	60.5646	18.4347	33.5428	97.1288	99.0455		16.4263	23.1943	40.1746	33.9773	10.7245
44.8	32.8811	73.1399	0	0		50.292	11.5989	64.4417	31.5377		54.0506	93.1619	65.0094	27.8809	31.9072	80.7979	23.0828	0.120929	13.8969	4.81736		7.09931		86.9966		16.9205			27.2062	11.0746	25.2663	8.85486	54.9586	72.2628	0	33.0417	79.7337	98.2878		39.4303	18.5103	37.5231	29.8544	9.4232
47.6	27.8488	13.2554	0.391041	54.6765		61.1069	50.6687	79.7936	46.9732		22.1872	78.4761	73.7136	21.0873	39.3114	72.3554	38.2686	25.2425	0.670701	0		21.0207		90.6554		10.8879			19.6577	11.7247	35.7768	1.53245	65.3477	66.8071	5.32065	24.9857	84.1061	81.9349		32.2975	25.6164	38.9	27.9337	8.81695
50.4	33.7548	8.77669	0	7.14381		28.7234	67.1599	62.7169	73.8613		0	83.6971	77.5708	23.5473	38.9739	90.584	16.2056	0	16.3701			32.1095		70.1212		15.2544			10.7812	16.3545	22.6248	3.36258	56.7905	62.9753	35.222	9.32195	87.5725	60.4004		18.1044	38.0126	36.5029	28.4391	8.97648
53.2	33.6329	0	0	0		41.8904	50.1721	98.294	67.988			64.9778	77.9665	4.48839	25.302	103.349	12.9014		35.5365			82.1318		95.9666		54.5271			11.7795	51.3242	11.0299	7.30863	54.5918	81.2357	44.5883	1.26275	77.7977	21.4727		21.517	40.7842	42.4606	32.0195	10.1066
56	43.2294		0			38.7093	47.9567	89.1761	72.5214			57.3467	79.9572	0	13.4198	105.262	5.25463		28.0957			124.684		70.4433		50.1611			10.6403	42.0316	5.41424	6.02362	59.2244	70.0019	13.3401	0	92.0627	36.2946		0.371749	3.07581	41.5964	35.6314	11.2467
58.8	36.0306		0			41.9924	56.8549	60.7125	28.8951			78.6122	92.1446		44.0595	106.439	8.08727		51.6956			77.7682		78.024		47.2407			15.2198	54.5009	14.7644	4.83986	89.3166	60.798	25.5471	0	84.9647	54.7493		21.3466	14.1298	46.2494	30.2763	9.55639
61.6	36.4327		0.366115			78.0517	50.8938	76.8079	87.3128			78.3561	98.949		54.9968	116.348	20.4035		19.1897			65.0442		53.9812		48.0168			9.26669	52.1551	8.59618	0	57.2342	70.3903	12.1527	0	89.5509	68.9204		19.5905	20.3883	47.9035	32.8456	10.3673
