# Supplementary material for: PCRCR complex is essential for invasion of human erythrocytes by Plasmodium falciparum
Source: Nat Microbiol. 2022 Nov 17;7(12):2039–53. doi: 10.1038/s41564-022-01261-2 (PMC9712106; doi:10.1038/s41564-022-01261-2)
Supplement: Source Data Fig. 2f–h — Statistical source data. [file 41564_2022_1261_MOESM8_ESM.xlsx]

## Sheet: Rh5_control
	20201125_2_cropped_x-2_y-2_Parasite1	20201118_3_cropped_Parasite1	20201125_3_cropped_x-2_y-2_Parasite1	20201125_4_346_cropped_x-2_y-2	20201111_8_430_cropped_parasite1	20201111_13_cropped_parasite1	20200925_5_cropped_parasite1	20200925_5_cropped_parasite2	20201125_5_cropped_parasite1
Max PAM	110.197	110.333	102.787	119.057	115.854	107.124	119.736	126.942	106.76
Ave PAM	91.0576	91.4105	88.8812	99.165	99.3672	83.4671	103.384	105.246	80.4745
Max PAM before internalisation	93.9203	110.333	93.5781	77.8774	107.261	106.737	102.065	78.7589	14.6319
Ave PAM before internalisation	54.2834	63.9837	62.4894	32.3867	79.5254	75.0923	56.9921	45.4206	9.68841
Median PAM in the before internalisation	63.3688	86.9892	77.0778	20.2017	102.615	78.9665	68.2769	36.5808	7.3157
Max PAM in 60s	93.9203	110.333	93.9154	119.057	110.105	106.737	119.736	126.942	106.76
Average PAM in the first 60s	76.4319	82.4221	82.669	90.5324	95.7643	84.373	97.3636	104.303	77.5066
Total interaction time before internalisation	14	22.4	19.6	14	22.4	33.6	19.6	11.2	11.2
Total deformation time (PAM>20) before internalisation	14	19.6	19.6	8.4	19.6	33.6	19.6	11.2	2.8
Max duration of strong deformation (PAM>40) before internalisation	11.2	16.8	14	5.6	19.6	33.6	14	5.6	0
Max duration of deformation (PAM>20) before internalisation	14	19.6	19.6	8.4	19.6	33.6	19.6	11.2	2.8

## Sheet: Rh5_control_noninvading
	20201118_3_25_cropped_parasite1	20201118_5_cropped_parasite1	20201118_6_cropped_parasite1	20201125_1_276_cropped_parasite1	20201125_1_396_cropped_parasite1	20201125_1_cropped_parasite1	20200925_5_cropped_parasite1	20200925_5_cropped_parasite2	20200925_5_cropped_parasite3	20200925_5_cropped_parasite4	20200925_7_287_cropped_parasite1	20200925_7_287_cropped_parasite2
Max PAM in 60s	100.804	51.5986	61.2781	70.479	100.613	71.681	117.6	77.9829	87.6323	88.0236	79.1154	53.7984
Average PAM in the first 60s	52.6008	15.5792	30.6717	25.1756	33.5773	22.0582	34.1714	14.48	21.3758	27.6773	16.9446	6.59488
Median PAM in the first 60s	55.6632	9.18056	31.3627	20.0892	24.1012	12.8326	24.5906	8.22037	16.5073	22.7219	12.56	0
Total deformation time (PAM>20) in 60s	28	14	44.8	30.8	33.6	25.2	42	8.4	19.6	8.4	5.6	2.8
Max duration of deformation (PAM>20) in 60s	28	5.6	25.2	16.8	16.8	19.6	16.8	5.6	5.6	8.4	2.8	2.8
Max duration of strong deformation (PAM>40) in 60s	25.2	2.8	11.2	11.2	8.4	14	8.4	5.6	2.8	2.8	2.8	2.8
Total interaction time	28	36.4		145.6	78.4			44.8		11.2	22.4
Parasite stayed until end of recording			y			y	y		y			y

## Sheet: Rh5_rapa
	4_215_cropped_Parasite1	4_215_cropped_Parasite2	4_737_cropped_Parasite1	5_345_cropped_Parasite1	5_cropped_Parasite2	4_cropped_Parasite1	4_cropped_Parasite2	1_cropped_parasite1	1_cropped_parasite2	3_cropped_parasite1	3_cropped_parasite2
Max PAM	91.5797	105.659	66.4114	90.4833	114.587	78.0517	67.1599	119.611	103.449	59.8443	109.905		91.5219
Ave PAM	51.0838	38.9014	9.9043	29.5805	80.8023	45.8604	34.9497	88.1287	41.4163	18.4278	68.9678		46.1839
Max PAM in 60s	91.5797	105.659	66.4114	90.4833	114.587	73.4157	67.1599	113.696	103.449	59.8443	109.905		90.5627
Average PAM in the first 60s	52.3644	38.9014	14.2443	29.5805	80.8023	43.0735	33.3786	86.8913	41.0533	18.4278	68.9678		46.1532
Median PAM in the first 60s	53.1592	36.1407	5.12642	11.7274	101.983	42.837	34.5046	97.9427	37.9083	13.5502	72.3373
Total deformation time (PAM>20) in 60s	58.8	33.6	16.8	25.2	28	53.2	42	58.8	44.8	11.2	47.6		38.1818
Max duration of deformation (PAM>20) in 60s	58.8	30.8	16.8	22.4	28	47.6	14	58.8	28	5.6	47.6
Max duration of strong deformation (PAM>40) in 60s	19.6	22.4	5.6	14	28	11.2	14	58.8	11.2	2.8	44.8		21.1273
Total interaction time		50.4	84	50.4	28				106.4	25.2	47.6		56
Parasite stayed until end of recording	y					y	y	y

## Sheet: CSS_control
	20201202_3_cropped_x-3_y-3_parasite1	20201202_7_cropped_x-3_y-3_parasite1	20201222_1_59_cropped_parasite1	20201222_2_cropped	20201222_3_342_cropped_parasite1	20201222_3_342_cropped_parasite2	20201222_3_917_cropped_parasite1	20201222_3_917_cropped_parasite2	20201222_3_917_cropped_parasite3	20201222_3_917_cropped_parasite4	20201222_4_cropped_parasite1
Max PAM	126.696	112.282	123.751	128.45	124.627	128.73	131.364	137.261	133.512	133.948	130.038
Ave PAM	103.685	83.2374	105.148	115.238	110.915	105.567	116.486	116.414	119.644	117.028	111.215
Max PAM before internalisation	34.9478	39.759	123.751	100.42	82.505	119.113	130.507	116.712	91.877	101.214	124.519
Ave PAM before internalisation	22.4763	10.5126	86.369	39.377	37.0621	67.2121	75.3559	67.4792	36.6661	56.7668	79.7159
Med PAM before internalisation	27.4787	3.52544	117.383	28.5442	28.6813	82.5233	72.1217	76.6025	27.3938	64.7859	97.1722
Max PAM in 60s	126.696	112.282	123.751	128.45	117.932	128.73	130.507	137.261	131.118	131.846	129.82
Average PAM in the first 60s	93.024	73.7194	99.2228	101.882	100.797	114.061	110.518	116.005	105.366	99.1373	110.518
Total interaction time before internalisation	8.4	11.2	25.2	8.4	5.6	5.6	11.2	8.4	8.4	19.6	8.4
Total deformation time (PAM>20) before internalisation	8.4	2.8	22.4	8.4	5.6	5.6	11.2	8.4	5.6	16.8	8.4
Max duration of strong deformation (PAM>40) before internalisation	0	0	16.8	2.8	2.8	5.6	11.2	5.6	5.6	14	8.4
Max duration of deformation (PAM>20) before internalisation	8.4	2.8	16.8	8.4	5.6	5.6	11.2	8.4	5.6	14	8.4

## Sheet: CSS_control_noninvading
	20201202_3_963_cropped_parasite1	20201222_2_70_cropped_parasite1	20201222_2_70_cropped_parasite2	20201222_2_162_cropped_parasite1	20201222_2_711_cropped_parasite1	20201222_2_711_cropped_parasite2	20201222_2_875_cropped_parasite1	20201222_2_875_cropped_parasite2	20201222_3_490_crooped_parasite1	20201222_3_490_parasite2
Max PAM in 60s	153.472	35.0369	46.5856	78.4131	95.1052	69.6445	73.152	109.429	25.8098	42.4674
Average PAM in the first 60s	39.5821	15.5285	19.3036	39.7053	49.2218	34.9346	34.5309	16.3832	6.09926	10.4668
Med PAM in the first 60s	31.9381	13.0774	16.6375	42.0061	48.8432	39.8912	48.177	3.77	3.67853	7.46426
Total deformation time (PAM>20) in 60s	39.2	14	19.6	53.2	50.4	44.8	8.4	11.2	5.6	11.2
Max duration of deformation (PAM>20) in 60s	28	8.4	16.8	53.2	50.4	30.8	8.4	8.4	5.6	5.6
Max duration of strong deformation (PAM>40) in 60s	16.8	0	5.6	19.6	30.8	22.4	8.4	8.4	0	0
Total interaction time							8.4	47.6
Parasite stayed until end of recording	y	y	y	y	y	y			y	y

## Sheet: CSS_rapa
	20201202_2_cropped_parasite1	20201202_3_cropped_parasite1	20201222_7_cropped_parasite1	20201222_9_680_parasite1	20201222_9_parasite1	20201222_9_parasite2	20201222_13_642_parasite1	20201202_3_cropped_parasite2	20201209_8_940_cropped_parasite1	20201209_8_940_cropped_parasite2	20201202_2_961_cropped_parasite1	20201209_5_508_cropped_parasite1	20201209_8_cropped_parasite1	20201209_8_cropped_parasite2	20201222_9_997_cropped_parasite1
Max PAM	105.91	116.598	120.546	115.87	128.34	107.157	108.671	92.1214	58.0252	122.626	124.684	43.8415	102.21	118.567	71.9354
Ave PAM	71.2948	92.7686	34.3098	44.1659	100.145	31.622	31.2865	35.4881	17.1368	42.6711	35.7495	19.6322	54.9101	53.2549	42.6919
Max PAM in 60s	105.91	116.598	120.546	115.87	128.34	107.157	108.671	92.1214	58.0252	122.626	124.684	43.8415	102.21	118.567	71.9354
Average PAM in the first 60s	74.5671	84.5166	34.3098	42.506	95.6626	44.0499	31.2865	26.8163	17.1368	42.6711	47.6027	19.6322	57.8422	53.2549	45.9251
Median PAM in the first 60s	82.9337	82.4735	15.2981	39.1426	101.969	32.1364	30.8201	15.1335	10.6313	15.8729	37.3354	18.4229	70.2823	51.578	52.3441
Total deformation time (PAM>20) in 60s	56	58.8	28	53.2	58.8	42	36.4	22.4	14	16.8	50.4	16.8	44.8	19.6	50.4
Max duration of deformation (PAM>20) in 60s	56	58.8	11.2	42	58.8	25.2	28	11.2	11.2	14	36.4	11.2	22.4	19.6	42
Max duration of strong deformation (PAM>40) in 60s	56	58.8	11.2	16.8	58.8	16.8	2.8	8.4	5.6	14	22.4	2.8	22.4	19.6	22.4
Total interaction time	72.8		53.2				47.6		44.8	30.8	140	30.8	64.4	25.2
Parasite stayed until end of recording		y		y	y	y		y							y

## Sheet: PTRAMP_control
	20210210_1_cropped_Parasite1	20210210_1_cropped_Parasite2	20210210_1_cropped_Parasite3	20210217_3_cropped_Parasite1	20210224_1_cropped_Parasite1	20210224_2_462_cropped_Parasite1	20210224_3_507_cropped_Parasite1	20210224_3_cropped	20210303_3_cropped	20210303_3_462_parasite1	20210303_3_462_parasite2	20210303_2_cropped
Max PAM	120.987	107.151	95.9741	116.049	115.956	120.457	123.19	104.516	125.383	115.816	127.135	143.231
Ave PAM	92.709	80.2306	76.5471	89.0261	98.1418	83.5696	85.7955	88.7679	103.256	89.5886	100.232	115.108
Ave PAM before internalisation	19.6749	9.72965	37.4369	30.9218	63.2104	69.9909	39.8203	53.214	56.2074	55.4975	31.1883	13.9467
Max PAM before internalisation	35.1131	22.352	70.6548	66.9071	109.29	109.887	55.737	90.599	85.9621	107.145	64.1359	32.6131
Med PAM before internalisation	21.7933	6.83698	36.536	25.8582	80.3413	95.7741	51.772	63.5262	62.8966	63.7633	30.3087	9.22698
Max PAM in 60s	114.145	107.151	95.9741	116.049	115.956	120.457	107.291	104.516	125.383	115.816	127.135	143.231
Average PAM in the first 60s	86.2996	76.686	69.9742	86.7356	96.9473	100.325	82.6181	82.9219	102.599	89.5886	99.3758	113.169
Total interaction time before internalisation	8.52	5.68	11.36	5.68	5.68	11.36	8.52	11.36	11.36	14.2	8.52	5.68
Total deformation time (PAM>20) before internalisation	5.68	2.84	11.36	5.68	5.68	11.36	8.52	11.36	11.36	11.36	8.52	2.84
Max duration of strong deformation (PAM>40) before internalisation	0	0	5.68	2.84	5.68	8.52	8.52	11.36	11.36	11.36	2.84	0
Max duration of deformation (PAM>20) before internalisation	5.68	2.84	11.36	5.68	5.68	11.36	8.52	11.36	11.36	11.36	8.52	2.84

## Sheet: PTRAMP_control_noninvading
	20210217_1_229_cropped_parasite1	20210217_1_229_cropped_parasite2	20210217_4_cropped_parasite1	20210224_1_255_cropped_parasite1	20210303_2_227_cropped_parasite1	20210303_2_661_cropped_parasite3	20210303_3_797_cropped_parasite1	20210303_6_cropped_parasite1	20210303_1_cropped_parasite1
Max PAM in 60s	53.6513	94.3097	107.539	82.2524	106.879	54.4195	37.0556	41.2565	91.5132
Average PAM in the first 60s	13.9043	66.6541	51.9127	33.8141	78.0658	15.8356	16.7568	13.2535	16.5286
Median PAM in the first 60s	2.13315	72.3111	44.4755	29.2835	80.6496	3.28374	17.4056	12.3313	7.31973
Total deformation time (PAM>20) in 60s	17.04	56.8	59.64	14.2	59.64	22.72	19.88	14.2	17.04
Max duration of deformation (PAM>20) in 60s	11.36	53.96	59.64	14.2	59.64	17.04	8.52	5.68	8.52
Max duration of strong deformation (PAM>40) in 60s	11.36	53.96	17.04	5.68	59.64	8.52	0	2.84	2.84
Total interaction time	90.88	62.48	65.32	19.88					71
Parasite stayed until end of recording					y	y	y	y

## Sheet: PTRAMP_rapa
	20210217_2_cropped_parasite1	20210217_2_cropped_parasite2	20210217_2_cropped_parasite3	20210217_6_cropped_parasite2	20210224_2_235_parasite1	20210224_3_cropped_parasite1	20210303_1_cropped_parasite1	20210303_1_cropped_parasite2	20210303_3_cropped_parasite1	20210303_5_cropped_parasite1	20210217_6_cropped_Parasite1	20210224_3_609_cropped_Parasite1	20210224_5_cropped_parasite2	20210224_6_cropped_parasite1	20210224_6_cropped_parasite2
Max PAM	99.7574	98.0438	46.3492	92.5857	63.6599	42.3236	103.447	109.038	117.95	92.2223	101.618	106.921	100.888	48.2209	55.1087
Ave PAM	54.87	32.6019	12.6997	35.4234	26.8852	12.9999	46.0123	57.4048	48.7287	27.1855	59.9404	54.8067	25.5747	19.8877	21.1673
Max PAM in 60s	99.7574	98.0438	44.7391	54.5009	63.6599	42.3236	103.447	109.038	117.95	71.2785	101.618	99.0455	100.888	48.2209	55.1087
Average PAM in the first 60s	54.87	32.6019	16.984	23.0803	31.5199	13.5908	61.7084	58.5313	51.6534	23.2988	77.4098	47.5457	25.5747	24.8179	23.139
Median PAM in the first 60s	56.0072	12.0722	13.4996	20.9814	28.3016	8.7895	58.0074	61.8867	52.4251	20.0244	80.69	42.0489	6.59268	22.1066	20.8523
Total deformation time (PAM>20) in 60s	36.92	11.36	25.56	31.24	36.92	14.2	59.64	53.96	45.44	31.24	59.64	53.96	5.68	36.92	31.24
Max duration of deformation (PAM>20) in 60s	36.92	8.52	25.56	17.04	17.04	11.36	59.64	36.92	36.92	17.04	59.64	39.76	5.68	14.2	11.36
Max duration of strong deformation (PAM>40) in 60s	34.08	8.52	5.68	8.52	11.36	5.68	42.6	25.56	25.56	8.52	59.64	14.2	5.68	5.68	8.52
Total interaction time	36.92	22.72				59.64	144.84	68.16		198.8			14.2	116.44	76.68
Parasite stayed until end of recording			y	y	y				y		y	y

## Sheet: 3D7D3B3_control
	20210901_9_cropped_parasite1	20210908_2_cropped_parasite1	20210908_5_cropped_parasite1	20210908_1_cropped_parasite1	20210908_1_cropped_parasite2	20210929_3_cropped_parasite1	20210929_3_cropped_parasite2	20210929_3_cropped_parasite3	20210929_4_616_cropped_parasite1	20210929_4_cropped_parasite1	20210929_2_945_cropped_parasite1
Ave PAM before internalisation	22.2659	16.456	39.2774	62.4669	23.4208	19.256	34.532	52.0348	36.0273	68.6328	17.9342
Max PAM before internalisation	44.5317	40.4594	68.6396	114.8	77.5689	66.449	80.9065	94.1447	78.5042	125.141	35.8685
Total deformation time (PAM>20) before internalisation	2.8	5.6	5.6	14	5.6	2.8	5.6	11.2	5.6	2.8	2.8

[truncated: 8 more sheets: 3D7D3B3_control_noninvading, 3D7D3B3_D2nanobody, 3D7_control, 3D7_control_noninvading, 3D7_H8nanobody, 1min summary, 200s summary, Sheet6]
