# Supplementary material for: PCRCR complex is essential for invasion of human erythrocytes by Plasmodium falciparum
Source: Nat Microbiol. 2022 Nov 17;7(12):2039–53. doi: 10.1038/s41564-022-01261-2 (PMC9712106; doi:10.1038/s41564-022-01261-2)
Supplement: Source Data Fig. 4g — Statistical source data. [file 41564_2022_1261_MOESM9_ESM.xlsx]

## Sheet: Fig 4g
		Cell counts (raw cell count)	PTRAMP	CSS	Ripr	CyRPA	Rh5	PTRAMP-CSS (3D8)	PTRAMP-CSS (pAb CSS)	PTRAMP-CSS-Ripr (3D8)	PTRAMP-CSS-Ripr (pAb CSS)	PTRAMP-CSS-Ripr (pAb Ripr)	Ripr-CyRPA-Rh5 (pAb Ripr)	Ripr-CyRPA-Rh5 (5B12)	Ripr-CyRPA-Rh5 (5A9)	PTRAMP-CSS-Ripr-CyRPA-Rh5 (3D8)	PTRAMP-CSS-Ripr-CyRPA-Rh5 (pAb CSS)	PTRAMP-CSS-Ripr-CyRPA-Rh5 (pAb Ripr)	PTRAMP-CSS-Ripr-CyRPA-Rh5 (5B12)	PTRAMP-CSS-Ripr-CyRPA-Rh5 (5A9)
		Exp1	7	47	728	211	393	7	23	19	7	271	11916	87	998	3391	1359	14830	518	3756
		Exp2	7	17	1410	309	1452	21	24	13	34	1065	13616	33	1568	2396	1111	13541	505	2511
		Exp3	52	16	600	203	2557	8	24	21	44	2577	12967	175	2118	2532	1192	14232	777	5540
		background subtracted (%)
		Exp1	0.008	0.072	0.946	0.41	0.752	0.008	0.024	0.032	-0.008	0.032	23.322	0.162	1.962	6.776	2.696	29.15	1.024	7.478
		Exp2	0.008	0.02	2.224	0.578	2.702	0.036	0.034	0.02	0.054	1.534	26.636	0.026	2.934	4.786	2.208	26.486	0.97	4.82
		Exp3	0.09	0.01	0.742	0.116	4.924	0.002	0.026	0.028	0.066	4.696	25.92	0.06	4.046	5.05	2.362	28.006	1.264	10.89
		AVG	0.0353333	0.034	1.304	0.368	2.79267	0.0153333	0.028	0.0266667	0.0373333	2.08733	25.2927	0.0826667	2.98067	5.53733	2.422	27.8807	1.086	7.72933
		Background (raw cell count):	5A9 (anti-Rh5)	5B12 (anti-CyRPA)	Ripr pAb	CSS pAb	3D8 (anti-PTRAMP)
		Exp1	17	6	255	11	3
		Exp2	101	20	298	7	3
		Exp3	95	145	229	11	7
