# Supplementary material for: PCRCR complex is essential for invasion of human erythrocytes by Plasmodium falciparum
Source: Nat Microbiol. 2022 Nov 17;7(12):2039–53. doi: 10.1038/s41564-022-01261-2 (PMC9712106; doi:10.1038/s41564-022-01261-2)
Supplement: Source Data Fig. 5b,c — Statistical source data. [file 41564_2022_1261_MOESM10_ESM.xlsx]

## Sheet: Figure 5b
Nanobody	%Parasitaemia detected by FACS after 48 hours										Nanobody/Antibody	%Parasitaemia detected by FACS after 48 hours
	Experiment #1			Experiment #2			Experiment #3					Exp #1			Exp #2			Exp #3
B1	5.817	6.681	6.793	5.46	7.037	6.903	10.041	10.049	10.066		H8	0.56	0.594		1.909	2.101	2.456	0.807	0.852	0.384
B6	7.158	7.734	8.112	6.637	7.777	7.744	10.014	10.066	10.472		H10	3.269	3.348		7.282	7.396	7.644	3.438	3.364	3.085
B12	7.308	7.915	7.987	6.857	7.728	8.004	9.933	9.97	10.13		NI IgG	4.442	4.478	4.614	8.076	8.339	8.438	5.292	5.567	5.294
C1	6.068	7.03	6.499	6.627	7.537	7.762	10.148	10.151	10.358		1G12	1.4	1.441		3.341	3.546		0.96	1.002
C9	5.407	6.382	6.727	7.67	7.799	7.661	9.77	10.232	10.382		1D9	6.045	6.339	6.458
C10	7.861	7.909	7.581	7.553	8.045	8.069	9.909	10.084	10.237		2D2	5.984	6.031	6.148
D1	8.172	7.924	8.106	7.593	7.332	7.435	10.343	10.373	10.456		3D8	5.823	6.083	6.339
D2	3.097	3.243	3.12	4.204	3.784	3.452	3.093	3.153	3.256		NI IgG	5.453	5.731	5.782
D9	7.127	7.79	7.833	7.888	7.574	7.435	9.955	10.02	10.148		1G12	1.024	1.128
E12	6.412	5.923	6.864	7.373	7.175	7.363	8.495	8.498	9.196
F1	5.74	7.113	7.391	8.028	7.569	7.62	9.849	9.892	9.99		Nanobody/Antibody	%Growth (%Parasitaemia normalised with NI IgG)
F7	5.36	7.101	7.225	7.612	7.235	7.555	9.773	9.997	10.011			Exp #1			Exp #2			Exp #3
G5	7.296	7.984	8.684	7.734	7.634	7.755	9.524	9.548	10.713		H8	12.4132	13.1668		23.0435	25.3611	29.6463	14.9879	15.8237	7.1318
H2	7.707	8.082	8.55	8.154	7.875	7.881	10.879	11.079	11.448		H10	72.4619	74.2131		87.9009	89.2769	92.2706	63.8519	62.4776	57.2959
NI IgG (DPX only 609)	6.75	6.572		6.099	7.649	7.693	10.296	10.334	10.616		1G12	31.033	31.9418		40.3291	42.8037		17.8295	18.6095
RBC only	0.01	0.054	0.007	0.031	0.063	0.045	0.015	0.021	0.025		1D9	106.89	112.089	114.193
1G12	2.149	2.159		2.543	2.498		2.798	2.969			2D2	105.812	106.643	108.712
											3D8	102.965	107.562	112.089
Nanobody	%Growth (%Parasitaemia normalised with NI IgG)										1G12	18.1068	19.9458
	Experiment #1			Experiment #2			Experiment #3
B1	87.3292	100.3	101.982	76.3957	98.4609	96.586	96.4059	96.4827	96.646		Nanobody/Antibody	%Growth Inhibition
B6	107.461	116.109	121.784	92.8641	108.815	108.353	96.1467	96.646	100.544			Exp #1			Exp #2			Exp #3
B12	109.713	118.826	119.907	95.9424	108.129	111.991	95.369	95.7243	97.2604		H8	87.5868	86.8332		76.9565	74.6389	70.3537	85.0121	84.1763	92.8682
C1	91.0974	105.54	97.5679	92.7242	105.457	108.605	97.4333	97.4621	99.4495		H10	27.5381	25.7869		12.0991	10.7231	7.72945	36.1481	37.5224	42.7041
C9	81.174	95.8114	100.991	107.318	109.123	107.192	93.804	98.2398	99.68		1G12	68.967	68.0582		59.6709	57.1963		82.1705	81.3905
C10	118.015	118.736	113.812	105.681	112.565	112.901	95.1386	96.8188	98.2878		1D9	-6.89025	-12.0889	-14.1931
D1	122.684	118.961	121.693	106.24	102.588	104.03	99.3055	99.5935	100.39		2D2	-5.81162	-6.6427	-8.71154
D2	46.4945	48.6864	46.8398	58.8219	52.9453	48.3	29.6966	30.2727	31.2616		3D8	-2.96475	-7.56218	-12.0889
D9	106.996	116.949	117.595	110.368	105.975	104.03	95.5802	96.2043	97.4333		1G12	81.8932	80.0542
E12	96.2618	88.9206	103.048	103.162	100.392	103.022	81.5624	81.5912	88.2929
F1	86.1732	106.786	110.959	112.327	105.905	106.618	94.5625	94.9754	95.9163		Nanobody/Antibody	%Growth Inhibition (negatives removed)
F7	80.4684	106.606	108.467	106.506	101.231	105.709	93.8328	95.9835	96.1179			Exp #1			Exp #2			Exp #3
G5	109.533	119.862	130.371	108.213	106.814	108.507	91.4421	91.6725	102.858		H8	87.5868	86.8332		76.9565	74.6389	70.3537	14.9879	15.8237	7.1318
H2	115.703	121.333	128.359	114.09	110.186	110.27	104.452	106.372	109.915		H10	27.5381	25.7869		12.0991	10.7231	7.72945	63.8519	62.4776	57.2959
1G12	32.2624	32.4126		35.5814	34.9517		26.8642	28.506			1G12	68.967	68.0582		59.6709	57.1963		17.8295	18.6095
											1D9	0	0	0
Nanobody	%Growth Inhibition										2D2	0	0	0
	Experiment #1			Experiment #2			Experiment #3				3D8	0	0	0
B1	12.6708	-0.300255	-1.98168	23.6043	1.53911	3.41402	3.59406	3.51725	3.35403		1G12	81.8932	80.0542
B6	-7.46134	-16.1087	-21.7835	7.13586	-8.81489	-8.35316	3.85329	3.35403	-0.54407
B12	-9.71326	-18.826	-19.9069	4.05765	-8.12929	-11.991	4.63099	4.27575	2.73955
C1	8.90257	-5.53971	2.43207	7.27578	-5.45684	-8.60501	2.56673	2.53792	0.55047
C9	18.826	4.18856	-0.990842	-7.31776	-9.12271	-7.19183	6.19599	1.76023	0.320041
C10	-18.0153	-18.7359	-13.8117	-5.68071	-12.5647	-12.9005	4.86142	3.18121	1.71222
D1	-22.6843	-18.9611	-21.6934	-6.24038	-2.5885	-4.02966	0.694489	0.406452	-0.39045
D2	53.5055	51.3136	53.1602	41.1781	47.0547	51.7	70.3034	69.7273	68.7384
D9	-6.99595	-16.9494	-17.595	-10.368	-5.97453	-4.02966	4.41977	3.79569	2.56673
E12	3.73818	11.0794	-3.04759	-3.16217	-0.391773	-3.02225	18.4376	18.4088	11.7071
F1	13.8268	-6.78577	-10.9593	-12.3269	-5.90458	-6.61816	5.4375	5.02464	4.08372
F7	19.5316	-6.60561	-8.4672	-6.50623	-1.23129	-5.70869	6.16719	4.01651	3.8821
G5	-9.5331	-19.8619	-30.3708	-8.21324	-6.81405	-8.50707	8.5579	8.32747	-2.85797
H2	-15.7033	-21.3331	-28.3591	-14.0898	-10.1861	-10.27	-4.45177	-6.37202
1G12	67.7376	67.5874		64.4186	65.0483		73.1358	71.494
Nanobody	%Growth Inhibition (negatives removed)
	Experiment #1			Experiment #2			Experiment #3
B1	12.6708	0	0	23.6043	0	0	3.6	3.5	3.4
B6	0	0	0	7.13586	0	0	3.9	3.4	0
B12	0	0	0	4.05765	0	0	4.6	4.3	2.7
C1	8.90257	0	2.43207	7.27578	0	0	2.6	2.5	0.6
C9	18.826	4.18856	0	0	0	0	6.2	1.8	0.3
C10	0	0	0	0	0	0	4.9	3.2	1.7
D1	0	0	0	0	0	0	0.7	0.4	0
D2	53.5055	51.3136	53.1602	41.1781	47.0547	51.7	70.3	69.7	68.7
D9	0	0	0	0	0	0	4.4	3.8	2.6
E12	3.73818	11.0794	0	0	0	0	18.4	18.4	11.7
F1	13.8268	0	0	0	0	0	5.4	5	4.1
F7	19.5316	0	0	0	0	0	6.2	4	3.9
G5	0	0	0	0	0	0	8.6	8.3	0
H2	0	0	0	0	0	0	0	0
1G12	67.7376	67.5874		64.4186	65.0483		73.1	71.5
Nanobody	Averages from triplicates
	Exp #1	Exp #2	Exp #3	Average	SEM calculations
B1	4.22359	7.8681	3.5	5.19723	1.35167
B6	0	2.37862	2.43333	1.60398	0.802148
B12	0	1.35255	3.86667	1.73974	1.13287
C1	3.77821	2.42526	1.9	2.70116	0.559467
C9	7.67152	0	2.76667	3.4794	2.24307
C10	0	0	3.26667	1.08889	1.08889
D1	0	0	0.366667	0.122222	0.122222
D2	52.6598	46.6443	69.5667	56.2902	6.86159
D9	0	0	3.6	1.2	1.2
E12	4.9392	0	16.1667	7.03529	4.78315
F1	4.60892	0	4.83333	3.14742	1.57504
F7	6.51053	0	4.7	3.73684	1.94015
G5	0	0	5.63333	1.87778	1.87778
H2	0	0	0	0	0
1G12	67.6625	64.7335	72.3	68.232	2.20275

## Sheet: Figure 5c
D2 Nanobody Concentration (µg/mL)	%GIA (normalised from a RPMI HEPES CTRL)																			H8 Nanobody Concentration (mg/mL)	%Parasitaemia detected by FACS after 48 hours
	Experiment #1			Experiment #2			Experiment #3			Experiment #4			Experiment #5			Experiment #6		SEM			Experiment #1			Experiment #2			Experiment #3			SEM
5000	85.5735	84.8887	83.5189	84.8172	83.91	82.4958	59.031	46.1486	41.7753	63.0442	62.3788	55.8526	53.2488	53.7382	59.7829	55.8565	58.053	3.66926		2500	95.7908	95.967	94.4791	95.5908	93.6626	91.0273	97.0843	95.3155	95.8792	0.588832
2500	79.2329	76.9132	76.7365	73.717	73.379	70.008	48.751	25.9773	21.1612	58.3106	61.1051	47.4343	45.3395	48.5502	61.0658	62.6209	59.3359	4.1383		1250	90.3874	90.2112	91.0531	88.5849	85.4612	84.4456	90.5337	90.4171	90.7864	0.820828
1250	76.5818	73.3342	73.3121	73.8593	68.1846	67.0551	41.1705	20.6429	19.2607	65.2874	64.641	45.7702	46.8273	46.6511	60.541	57.6059	59.4136	4.24494		625	72.8851	75.1561	73.8248	70.8838	65.5747	62.8881	77.8019	79.2014	78.249	1.88651
625	71.1029	70.0424	69.7331	70.595	68.8428	68.5048	36.808	20.1353	17.0578	62.816	65.7626	42.9314	43.0489	41.8742	58.5	57.1977	56.9256	4.26783		312.5	59.5723	56.6161	52.8768	38.9138	39.1709	40.4435	60.3272	61.5907	59.3164	3.25658
312.5	65.5355	64.6739	63.4367	66.557	65.125	64.8937	39.216	21.3124	14.9737	57.8924	64.8501	43.3621	39.799	41.2282	55.215	53.8544	53.5434	3.85986		156.25	43.0685		37.019	25.9946	17.6904	23.6551	41.0642	42.9886	39.6453	3.51255
156.25	63.5693	61.3379	60.6972	65.2851	62.9369	54.4517	39.0217	19.9842	15.924	54.2044	56.8088	35.0417	34.0824	35.6486	48.6061	48.6061	49.1115	3.67069		78.125	31.5764	33.1231	27.3085	5.31119	6.84092	8.35779	22.8509	23.3952	18.6912	3.54486
78.125	57.1182	53.3404	52.766	60.74	58.7921	49.9333				48.1212	48.2352	27.4456	26.9365	25.4487	40.2673	37.9542	42.2499	3.19299		39.0625	20.9067	21.5919	21.4353	0	0	0	11.6352	12.3544	11.402	3.08359
39.0625	41.1453	40.372	38.7372	56.2128	47.932	46.9892				35.0802	40.289	14.8768	19.5362	21.5331	26.8357	28.5656	29.5181	3.17326		19.5312	16.1885	10.9613	16.8345	0.65774	0	11.4172	5.59002	8.77784	5.84271	2.01555
19.5312	39.7755	36.8593	29.0385	48.101	36.2804	29.4316				21.754	32.932	13.9762	9.08181	10.002	20.8488	16.6502	17.2139	3.20242		9.76562	10.1586	11.3724	10.0803	0	0	0	1.54693	3.62679	0	1.66391
9.76562	34.0756	28.4199	26.7409	33.4875	26.9679	17.7711				12.0968	17.2866	5.91025	4.50066	2.40586	11.8296	10.3718	11.5963	2.87346		4.88281	13.2323	9.92365	15.19	0	0	0	0	0.18628	0	2.17106
4.88281	9.84005	14.8109	14.8551	31.7798	25.3758	3.6645				7.2112	17.1916	0	0	0	13.8123	3.10197	5.7844	2.60293		2.44141	11.529	8.20082	7.41772	0	0	0	6.69798	1.62469	0.847169	1.47603
2.44141	0	3.21227	7.87381	25.5626	21.062	8.99226				6.46981	9.91065	0	0	0	1.44974	0	0	2.20139		1.2207	10.139	9.10139	11.8227	0	0	0	0	0.0696525	0	1.73894
1.2207	0	0	0	22.6808	17.3886	14.6758				2.80084	0	0	0	0	3.19916	0.0502146	0.827731	2.06978		0.610352	7.63307	3.93291	7.98547	0	0	0	2.36333	3.2186	0.555601	1.05691
0.610352	3.25645	15.6062	18.5004	15.7698	13.7241	13.6796				0	0	0	0	0	0	0	0	2.03984		0.305176	6.1256	4.46151	10.1782	0	0	0	1.46918	4.15162	2.47995	1.14251
0.305176	7.91799	1.73206	0	16.7482	14.1421	13.1015				0	5.63336	0	0	0	0	5.14295	0	1.62336		0.152588	7.30025	7.2611	8.47491	0	0	0	2.84928	6.98955	0	1.26232
0.152588	0	0	0	15.6453	13.226	11.118				0.690704	8.77004	0	0	0	0	0	0.380659	1.561		0.0762939	8.43575	6.75208	12.6058	0	0	0	0.788856	0.477849	1.2748	1.56297
0.0762939	3.36691	0.870449	0	17.1307	12.55	7.72925				2.1735	12.3249	0	0	0	0	0	0	1.57985		0.038147	6.39969	8.70984	11.9206	0	0	0	0.147404	2.51883	0	1.52433
0.038147	0	1.3123	0	16.01	13.2794	12.381				2.34459	7.07813	0	0	0	0	0	0	1.56736		0.0190735	4.44193	6.92828	10.276	0	0	0	0	0	0	1.29779
0.0190735	2.24019	0	3.7204	14.4979	13.9109	11.3226				0.500602	14.9484	0	0	0	0	0	0	1.66979		0.00953674	2.60164	11.6269	12.6058	0	0	0	0	0	0	1.75139
0.00953674	4.78084	5.33316	1.15765	15.0405	13.1104	11.625				0	2.49667	0	0	0	0	0	0	1.45882		0.00476837	6.88913	12.5666	16.5604	0	0	0	0	0	0	2.15863
1G12 Antibody Concentration (mg/mL)	%GIA (normalised to RPMI CTRL)
	Experiment #1			SEM
1000	72.4451	67.7221	66.8238	1.74343
500	55.2522	52.5305	-	1.36085
250	61.3537	41.6259	36.9208	7.48441
125	47.852	47.2027	25.9628	7.19062
62.5	46.6068	41.4302	29.2538	5.14344
31.25	47.7008	31.9932	26.8256	6.27697
15.625	38.415	25.2691	23.6681	4.67174
7.8125	22.9476	18.6427	17.5042	1.65762
3.90625	24.2106	23.9527	18.8295	1.7523
1.95312	17.3352	10.113	5.06982	3.5593
0.976563	8.09393	6.02152	5.4256	0.808632
0.488281	8.59201	2.89069	0	2.52415
0.244141	1.58321	0	0	0.527736
0.12207	3.80681	0.604821	0	1.18111
0.0610352	6.12826	0	0	2.04275
0.0305176	4.61621	3.64671	0	1.4053
0.0152588	8.41412	5.86142	0	2.49076
0.00762939	5.36334	0	0	1.78778
0.0038147	7.40905	0.062261	0	2.45937
0.00190735	0	0	0	0
C10 Nanobody Concentration (mg/mL)	%GIA
	Experiment #1			SEM
5000	18.0143	12.6016	3.67621	4.18025
2500	13.6842	0.980912	0.914634	4.24551
1250	20.8201	11.7842	11.1214	3.12828
625	11.8947	5.2006	0.185578	3.39169
312.5	7.65288	0.561152	0	2.46277
156.25	15.1202	12.7342	11.254	1.12624
78.125	26.6525	17.0864	13.0435	4.035
39.0625	5.02386	2.41693	0	1.45061
19.5312	11.4086	10.8121	5.70873	1.80876
9.76562	20.3561	15.8934	6.17268	4.18714
4.88281	0	5.22269	5.24479	1.74459
2.44141	2.63786	0.0530223	0	0.870583
1.2207	5.22269	0.782078	0	1.6263
0.610352	0	5.97384	11.1877	3.23209
0.305176	0	0	0	0
0.152588	11.0772	6.59244	9.9947	1.35115
0.0762939	5.02386	0.141393	3.49947	1.4422
0.038147	0.406504	0	1.11347	0.325308
0.0190735	2.99134	4.2948	3.34482	0.38919
0.00953674	11.2098	12.4249	22.3224	3.5192

## Sheet: Extended Data Figure 7a
Nanobody Or Nanobody-Fc	%Parasitaemia detected by FACS after 48 hours
	Experiment #1
1G12	1.722	1.852
D2	4.2	4.401	4.453
D2-Fc	3.973	4.16	4.163
H8	5.49	6.042	5.911
H8-Fc	6.003	6.228	6.09
NI IgG	7.304	7.022	7.361
PBS	7.454	7.791	7.618
RPMI HEPES Control (2 x parasites)	8.056	8.89	8.738
	8.792	9.517	8.608
Stained infected RBCs	7.394	7.402	7.543
Stained RBCs	0.01	0.008	0.01
Unstained infected RBCs	0.001	0.001	0
Nanobody Or Nanobody-Fc	%Growth (%Parasitaemia normalised with RPMI HEPES CTRL)
	Experiment #1
1G12	19.6422	21.1251
D2	47.9078	50.2006	50.7937
D2-Fc	45.3185	47.4516	47.4858
H8	62.6224	68.9188	67.4246
H8-Fc	68.474	71.0405	69.4664
Nanobody Or Nanobody-Fc	%Growth Inhibition
	Experiment #1			SEM
1G12	80.3578	78.8749		0.741431
D2	52.0922	49.7994	49.2063	1.14637
D2-Fc	54.6815	52.5484	52.5142	1.06652
H8	37.3776	31.0812	32.5754	3.14823
H8-Fc	31.526	28.9595	30.5336	1.28325
