# Supplementary material for: PCRCR complex is essential for invasion of human erythrocytes by Plasmodium falciparum
Source: Nat Microbiol. 2022 Nov 17;7(12):2039–53. doi: 10.1038/s41564-022-01261-2 (PMC9712106; doi:10.1038/s41564-022-01261-2)
Supplement: Source Extended Data Fig. 1g–i — Statistical source data. [file 41564_2022_1261_MOESM11_ESM.xlsx]

## Sheet: Fig.1g
	Control		Rapa
IDC (hpi)	Count	Average	Count	Average
30	0.8	0.666667	0.7	0.633333
	0.6		0.6
	0.6		0.6
44	4.8	4.36667	1.9	1.86667
	3.8		1.7
	4.5		2
52	6.6	6.5	0.5	0.6
	6.7		0.6
	6.2		0.7
73	6.2	6.73333	0.6	0.666667
	6.9		0.7
	7.1		0.7
92	11.5	10.7333	2	2.26667
	10.1		2.5
	10.6		2.3

## Sheet: Fig.1h
	Control		Rapa
IDC (hpi)	Count	Average	Count	Average
30	0.3	0.333333	0.4	0.433333
	0.3		0.5
	0.4		0.4
44	0.4	0.6	0.6	0.5
	0.7		0.4
	0.7		0.5
52	1	0.933333	0.3	0.233333
	0.9		0.2
	0.9		0.2
73	1.1	1.36667	0.1	0.1
	1.4		0.1
	1.6		0.1
92	1.2	1.16667	0	0
	1		0
	1.3		0

## Sheet: Fig.1i
	Control		Rapa
IDC (hpi)	Count	Average	Count	Average
30	0.3	0.266667	0.4	0.433333
	0.3		0.4
	0.2		0.5
44	0.3	0.266667	0.4	0.466667
	0.3		0.4
	0.2		0.6
52	0.7	0.833333	0.2	0.233333
	0.9		0.2
	0.9		0.3
73	1.2	1.36667	0	0.0333333
	1.4		0.1
	1.5		0
92	1.2	1.16667	0	0
	1		0
	1.3		0
