# Supplementary material for: PCRCR complex is essential for invasion of human erythrocytes by Plasmodium falciparum
Source: Nat Microbiol. 2022 Nov 17;7(12):2039–53. doi: 10.1038/s41564-022-01261-2 (PMC9712106; doi:10.1038/s41564-022-01261-2)
Supplement: Source Extended Data Fig. 2a — Statistical source data. [file 41564_2022_1261_MOESM12_ESM.xlsx]

## Sheet: Fig.2a
	Experiment 1						Experiment 2
	Control		Rapa				Control		Rapa
IDC (hpi)	Rings/1000 RBC	Average	Rings/1000 RBC	Average		IDC (hpi)	Rings/1000 RBC	Average	Rings/1000 RBC	Average
Rh5iKO	9	11.6667	0	0		Rh5iKO	17	16.6667	0	0
	15		0				17		0
	11		0				16		0
CSSiKO	19	18	0	0		CSSiKO	34	28.3333	0	0
	17		0				23		0
	18		0				28		0
PTRAMPiKO	82	73.3333	5	4		PTRAMPiKO	42	46.6667	0	0
	73		4				45		0
	65		3				53		0
